# Supplementary material for: N-Cyano-7α-methoxy­carbonyl-6,14-endo-ethenotetra­hydro­northebaine
Source: Acta Crystallogr Sect E Struct Rep Online. 2009 Aug 22;65(Pt 9):o2205–6. doi: 10.1107/S1600536809032450 (PMC2970118; doi:10.1107/S1600536809032450)
Supplement: Supplementary file 1 [file e-65-o2205-sup1.cif]

##############################################################################
###                                                                        ###
###        Electronic paper (Acta Crystallographica Section E)             ###
###                                                                        ###
##############################################################################
#                                                                            #
# This CIF contains the data in a paper accepted for publication in Acta     #
# Crystallographica Section E. It conforms to the requirements of Notes      #
# for Authors for Section E, and has been peer reviewed under the auspices   #
# of the IUCr Commission on Journals.                                        #
#                                                                            #
# Full details of the Crystallographic Information File format               #
# are given in the paper "The Crystallographic Information File (CIF):       #
# a New Standard Archive File for Crystallography" by S. R. Hall, F. H.      #
# Allen and I. D. Brown [Acta Cryst. (1991), A47, 655-685].                  #
#                                                                            #
# The current version of the core CIF dictionary is obtainable from          #
# ftp://ftp.iucr.org/pub/cif_core.dic. The current version number is 2.4.    #
#                                                                            #
# Software is freely available for graphical display of the structure(s) in  #
# this CIF.  For information consult the CIF home page http://www.iucr.org/  #
# cif/home.html                                                              #
#                                                                            #
# This file may be used for bona fide research purposes within the           #
# scientific community so long as proper attribution is given to the journal # 
# article from which it was obtained.                                        #
#                                                                            #
##############################################################################
                                             
data_I
_audit_creation_method     SHELXL-97
_chemical_name_systematic
;
methyl 17-cyano-3,6-dimethoxy-4,5\a-epoxy-6,14-
<i>endo</i>-ethenomorphinan-7-carboxylate
;
_chemical_name_common
;
<i>N</i>-cyano-7\a-methoxycarbonyl-6,14-<i>endo</i>-ethenotetrahydronorthebaine
;
_chemical_formula_moiety     'C23 H24 N2 O5'
_chemical_formula_sum     'C23 H24 N2 O5'
_chemical_formula_weight     408.44
_chemical_melting_point     ?
_symmetry_cell_setting     Orthorhombic
_symmetry_space_group_name_H-M     'P 21 21 21'
_symmetry_space_group_name_Hall     'P 2ac 2ab'
loop_
    _symmetry_equiv_pos_as_xyz
    'x, y, z'
    '-x+1/2, -y, z+1/2'
    'x+1/2, -y+1/2, -z'
    '-x, y+1/2, -z+1/2'
_cell_length_a     7.1880(3)
_cell_length_b     11.1380(4)
_cell_length_c     24.6389(10)
_cell_angle_alpha     90.00
_cell_angle_beta     90.00
_cell_angle_gamma     90.00
_cell_volume     1972.59(13)
_cell_formula_units_Z     4
_cell_measurement_reflns_used     9908
_cell_measurement_theta_min     1.83
_cell_measurement_theta_max     28.04
_cell_measurement_temperature     296
_exptl_crystal_description     Prism
_exptl_crystal_colour     colourless
_exptl_crystal_size_max     0.630
_exptl_crystal_size_mid     0.443
_exptl_crystal_size_min     0.270
_exptl_crystal_density_diffrn     1.375
_exptl_crystal_density_meas     ?
_exptl_crystal_density_method     'not measured'
_exptl_crystal_F_000     864
_exptl_absorpt_coefficient_mu     0.098
_exptl_absorpt_correction_type     integration
_exptl_absorpt_process_details     '(X-RED32; Stoe & Cie, 2002)'
_exptl_absorpt_correction_T_min     0.9534
_exptl_absorpt_correction_T_max     0.9753
_exptl_special_details
;
;
_diffrn_ambient_temperature     296
_diffrn_radiation_type     MoK\a
_diffrn_radiation_wavelength     0.71073
_diffrn_radiation_monochromator     'plane graphite'
_diffrn_measurement_device_type     'Stoe IPDS 2'
_diffrn_measurement_method     '\w-scan rotation method'
_diffrn_detector_area_resol_mean     6.67
_diffrn_reflns_number     9908
_diffrn_reflns_av_R_equivalents     0.0213
_diffrn_reflns_av_sigmaI/netI     0.0165
_diffrn_reflns_theta_min     2.01
_diffrn_reflns_theta_max     26.50
_diffrn_reflns_theta_full     26.50
_diffrn_measured_fraction_theta_max     0.989
_diffrn_measured_fraction_theta_full     0.989
_diffrn_reflns_limit_h_min     -9
_diffrn_reflns_limit_h_max     9
_diffrn_reflns_limit_k_min     -13
_diffrn_reflns_limit_k_max     13
_diffrn_reflns_limit_l_min     -30
_diffrn_reflns_limit_l_max     20
_diffrn_standards_number     0
_diffrn_standards_interval_count     ?
_diffrn_standards_interval_time     ?
_diffrn_standards_decay_%     -4.5
_refine_special_details
;
Refinement of <i>F</i>^2^ against ALL reflections. The weighted <i>R</i>-factor
<i>wR</i> and goodness of fit <i>S</i> are based on <i>F</i>^2^, conventional
<i>R</i>-factors <i>R</i> are based on <i>F</i>, with <i>F</i> set to zero for
negative <i>F</i>^2^. The threshold expression of <i>F</i>^2^ >
\s(<i>F</i>^2^) is used only for calculating <i>R</i>-factors(gt) <i>etc</i>.
and is not relevant to the choice of reflections for refinement.
<i>R</i>-factors based on <i>F</i>^2^ are statistically about twice as large
as those based on <i>F</i>, and <i>R</i>- factors based on ALL data will be
even larger.
;
_reflns_number_total     2328
_reflns_number_gt     2035
_reflns_threshold_expression     I>2\s(I)
_refine_ls_structure_factor_coef     Fsqd
_refine_ls_matrix_type     full
_refine_ls_R_factor_all     0.0430
_refine_ls_R_factor_gt     0.0363
_refine_ls_wR_factor_gt     0.0869
_refine_ls_wR_factor_ref     0.0894
_refine_ls_goodness_of_fit_ref     1.038
_refine_ls_restrained_S_all     1.038
_refine_ls_number_reflns     2328
_refine_ls_number_parameters     274
_refine_ls_number_restraints     0
_refine_ls_hydrogen_treatment     constr
_refine_ls_weighting_scheme     calc
_refine_ls_weighting_details
          'calc w=1/[\s^2^(Fo^2^)+(0.0504P)^2^+0.208P] where P=(Fo^2^+2Fc^2^)/3'
_atom_sites_solution_hydrogens     geom
_atom_sites_solution_primary     direct
_atom_sites_solution_secondary     difmap
_refine_ls_shift/su_max     0.001
_refine_ls_shift/su_mean     0.000
_refine_diff_density_max     0.196
_refine_diff_density_min     -0.203
_refine_ls_extinction_method     none
_refine_ls_extinction_coef     ?
loop_
    _atom_type_symbol
    _atom_type_description
    _atom_type_scat_dispersion_real
    _atom_type_scat_dispersion_imag
    _atom_type_scat_source
    'C' 'C' 0.0033 0.0016
                         'International Tables Vol C Tables 4.2.6.8 and 6.1.1.4'
    'H' 'H' 0.0000 0.0000
                         'International Tables Vol C Tables 4.2.6.8 and 6.1.1.4'
    'N' 'N' 0.0061 0.0033
                         'International Tables Vol C Tables 4.2.6.8 and 6.1.1.4'
    'O' 'O' 0.0106 0.0060
                         'International Tables Vol C Tables 4.2.6.8 and 6.1.1.4'
_computing_data_collection     'X-AREA (Stoe & Cie, 2002)'
_computing_cell_refinement     'X-AREA (Stoe & Cie, 2002)'
_computing_data_reduction     'X-RED32 (Stoe & Cie, 2002)'
_computing_structure_solution     'SHELXS97 (Sheldrick, 2008)'
_computing_structure_refinement     'SHELXL97 (Sheldrick, 2008)'
_computing_molecular_graphics     'ORTEP-3 for Windows (Farrugia, 1997)'
_computing_publication_material     'WinGX (Farrugia, 1999)'
loop_
    _atom_site_type_symbol
    _atom_site_label
    _atom_site_fract_x
    _atom_site_fract_y
    _atom_site_fract_z
    _atom_site_U_iso_or_equiv
    _atom_site_adp_type
    _atom_site_calc_flag
    _atom_site_refinement_flags
    _atom_site_occupancy
    _atom_site_disorder_assembly
    _atom_site_disorder_group
    C C1 0.1582(3) 0.5657(2) 0.76990(11) 0.0558(6) Uani d . 1 . .
    C C2 0.1229(3) 0.6871(2) 0.76212(13) 0.0651(8) Uani d . 1 . .
    H H2 0.0430 0.7264 0.7859 0.078 Uiso calc R 1 . .
    C C3 0.2027(3) 0.7513(2) 0.72016(12) 0.0584(7) Uani d . 1 . .
    H H3 0.1697 0.8312 0.7148 0.070 Uiso calc R 1 . .
    C C4 0.3316(3) 0.6975(2) 0.68598(10) 0.0494(5) Uani d . 1 . .
    C C5 0.3793(3) 0.5805(2) 0.69774(9) 0.0431(5) Uani d . 1 . .
    C C6 0.2847(3) 0.5129(2) 0.73515(9) 0.0438(5) Uani d . 1 . .
    C C7 0.0990(5) 0.5179(3) 0.86177(15) 0.0929(11) Uani d . 1 . .
    H H7A 0.2283 0.5034 0.8690 0.139 Uiso calc R 1 . .
    H H7B 0.0245 0.4650 0.8836 0.139 Uiso calc R 1 . .
    H H7C 0.0693 0.5997 0.8705 0.139 Uiso calc R 1 . .
    C C8 0.3985(4) 0.7488(2) 0.63180(11) 0.0619(7) Uani d . 1 . .
    H H8A 0.4784 0.8171 0.6391 0.074 Uiso calc R 1 . .
    H H8B 0.2912 0.7783 0.6120 0.074 Uiso calc R 1 . .
    C C9 0.5055(4) 0.6599(2) 0.59495(10) 0.0550(6) Uani d . 1 . .
    H H9 0.4781 0.6798 0.5570 0.066 Uiso calc R 1 . .
    C C10 0.4513(3) 0.5280(2) 0.60475(9) 0.0445(5) Uani d . 1 . .
    C C11 0.5026(3) 0.5014(2) 0.66483(8) 0.0405(4) Uani d . 1 . .
    C C12 0.7122(3) 0.5215(2) 0.67525(9) 0.0492(5) Uani d . 1 . .
    H H12A 0.7375 0.5101 0.7136 0.059 Uiso calc R 1 . .
    H H12B 0.7827 0.4618 0.6553 0.059 Uiso calc R 1 . .
    C C13 0.7765(4) 0.6444(3) 0.65865(10) 0.0615(7) Uani d . 1 . .
    H H13A 0.7284 0.7040 0.6837 0.074 Uiso calc R 1 . .
    H H13B 0.9113 0.6482 0.6594 0.074 Uiso calc R 1 . .
    C C14 0.5448(4) 0.4336(2) 0.56775(9) 0.0530(6) Uani d . 1 . .
    H H14A 0.4972 0.4407 0.5310 0.064 Uiso calc R 1 . .
    H H14B 0.6782 0.4466 0.5668 0.064 Uiso calc R 1 . .
    C C15 0.5020(3) 0.3077(2) 0.59042(9) 0.0464(5) Uani d . 1 . .
    H H15 0.6147 0.2777 0.6083 0.056 Uiso calc R 1 . .
    C C16 0.3421(3) 0.31523(19) 0.63470(9) 0.0414(5) Uani d . 1 . .
    C C17 0.4396(3) 0.37595(19) 0.68281(8) 0.0413(5) Uani d . 1 . .
    H H17 0.5488 0.3285 0.6932 0.050 Uiso calc R 1 . .
    C C18 0.1924(3) 0.3955(2) 0.61281(9) 0.0460(5) Uani d . 1 . .
    H H18 0.0696 0.3701 0.6096 0.055 Uiso calc R 1 . .
    C C19 0.2453(3) 0.5040(2) 0.59850(9) 0.0476(5) Uani d . 1 . .
    H H19 0.1625 0.5615 0.5856 0.057 Uiso calc R 1 . .
    C C20 0.3673(4) 0.1229(2) 0.67858(11) 0.0580(6) Uani d . 1 . .
    H H20A 0.4882 0.1129 0.6627 0.087 Uiso calc R 1 . .
    H H20B 0.3058 0.0465 0.6803 0.087 Uiso calc R 1 . .
    H H20C 0.3802 0.1550 0.7145 0.087 Uiso calc R 1 . .
    C C21 0.4457(3) 0.2176(2) 0.54757(10) 0.0524(6) Uani d . 1 . .
    C C22 0.4577(6) 0.0119(3) 0.52491(12) 0.0800(9) Uani d . 1 . .
    H H22A 0.3286 -0.0057 0.5309 0.120 Uiso calc R 1 . .
    H H22B 0.5310 -0.0578 0.5331 0.120 Uiso calc R 1 . .
    H H22C 0.4760 0.0340 0.4876 0.120 Uiso calc R 1 . .
    C C23 0.8136(4) 0.7260(2) 0.56914(10) 0.0583(6) Uani d . 1 . .
    N N1 0.7083(4) 0.6693(2) 0.60326(9) 0.0710(7) Uani d . 1 . .
    N N2 0.9105(5) 0.7735(3) 0.53969(12) 0.1007(10) Uani d . 1 . .
    O O1 0.0625(3) 0.4968(2) 0.80685(10) 0.0924(8) Uani d . 1 . .
    O O2 0.3187(2) 0.39121(14) 0.73017(6) 0.0487(4) Uani d . 1 . .
    O O3 0.2608(2) 0.20286(14) 0.64642(7) 0.0496(4) Uani d . 1 . .
    O O4 0.3500(3) 0.2385(2) 0.50871(8) 0.0753(6) Uani d . 1 . .
    O O5 0.5139(3) 0.10971(16) 0.55952(7) 0.0611(5) Uani d . 1 . .
loop_
    _atom_site_aniso_label
    _atom_site_aniso_U_11
    _atom_site_aniso_U_22
    _atom_site_aniso_U_33
    _atom_site_aniso_U_12
    _atom_site_aniso_U_13
    _atom_site_aniso_U_23
    C1 0.0440(11) 0.0639(15) 0.0594(15) -0.0158(11) 0.0118(11) -0.0196(12)
    C2 0.0411(12) 0.0655(17) 0.089(2) -0.0039(12) 0.0063(13) -0.0372(15)
    C3 0.0479(13) 0.0478(13) 0.0794(18) 0.0029(11) -0.0166(13) -0.0162(12)
    C4 0.0462(12) 0.0453(12) 0.0565(14) -0.0042(10) -0.0137(11) -0.0037(10)
    C5 0.0380(10) 0.0512(12) 0.0400(11) -0.0009(9) -0.0052(9) -0.0007(9)
    C6 0.0376(10) 0.0510(12) 0.0429(11) -0.0012(9) -0.0001(9) -0.0062(9)
    C7 0.076(2) 0.110(3) 0.093(3) -0.015(2) -0.0151(18) 0.037(2)
    C8 0.0750(17) 0.0485(13) 0.0622(16) -0.0068(13) -0.0176(14) 0.0088(12)
    C9 0.0606(15) 0.0632(15) 0.0413(12) -0.0127(12) -0.0101(11) 0.0129(10)
    C10 0.0458(11) 0.0529(12) 0.0347(10) -0.0025(10) -0.0048(9) 0.0069(9)
    C11 0.0374(10) 0.0496(11) 0.0346(10) 0.0006(9) -0.0008(8) 0.0036(9)
    C12 0.0375(11) 0.0722(15) 0.0379(11) -0.0018(10) -0.0014(9) 0.0052(11)
    C13 0.0485(13) 0.0891(19) 0.0469(14) -0.0188(13) -0.0052(11) 0.0121(12)
    C14 0.0539(13) 0.0704(15) 0.0348(11) -0.0025(12) 0.0042(10) 0.0017(10)
    C15 0.0399(11) 0.0609(13) 0.0384(11) 0.0064(10) 0.0002(9) -0.0008(10)
    C16 0.0379(10) 0.0469(11) 0.0395(11) 0.0033(9) 0.0016(9) 0.0026(9)
    C17 0.0388(10) 0.0502(11) 0.0348(11) 0.0079(9) 0.0018(9) 0.0037(9)
    C18 0.0358(10) 0.0554(13) 0.0467(12) 0.0034(10) -0.0052(9) -0.0014(10)
    C19 0.0465(11) 0.0509(12) 0.0454(11) 0.0058(10) -0.0129(10) 0.0016(10)
    C20 0.0634(15) 0.0523(13) 0.0582(15) 0.0050(12) 0.0007(12) 0.0119(12)
    C21 0.0518(13) 0.0645(15) 0.0408(12) 0.0066(12) 0.0021(10) -0.0039(11)
    C22 0.117(3) 0.0672(17) 0.0557(16) 0.0099(19) 0.0001(17) -0.0166(14)
    C23 0.0749(16) 0.0556(14) 0.0443(13) -0.0099(13) 0.0118(12) -0.0001(11)
    N1 0.0676(14) 0.0989(17) 0.0467(12) -0.0295(13) -0.0056(10) 0.0215(12)
    N2 0.101(2) 0.135(3) 0.0660(18) -0.026(2) 0.0247(16) 0.0189(17)
    O1 0.0946(15) 0.0935(15) 0.0891(16) -0.0483(13) 0.0573(13) -0.0418(13)
    O2 0.0554(8) 0.0505(9) 0.0403(8) 0.0008(7) 0.0127(7) 0.0014(7)
    O3 0.0454(8) 0.0485(8) 0.0548(9) 0.0022(7) 0.0009(7) 0.0038(7)
    O4 0.0877(14) 0.0788(12) 0.0596(12) 0.0128(12) -0.0285(11) -0.0099(9)
    O5 0.0748(11) 0.0627(10) 0.0459(9) 0.0161(10) -0.0023(9) -0.0078(8)
_geom_special_details
;
All e.s.d.'s (except the e.s.d. in the dihedral angle between two l.s. planes)
are estimated using the full covariance matrix. The cell e.s.d.'s are taken
into account individually in the estimation of e.s.d.'s in distances, angles
and torsion angles; correlations between e.s.d.'s in cell parameters are only
used when they are defined by crystal symmetry. An approximate (isotropic)
treatment of cell e.s.d.'s is used for estimating e.s.d.'s involving l.s.
planes.
;
loop_
    _geom_bond_atom_site_label_1
    _geom_bond_atom_site_label_2
    _geom_bond_site_symmetry_2
    _geom_bond_distance
    _geom_bond_publ_flag
    C1 O1 . 1.376(3) ?
    C1 C6 . 1.381(3) ?
    C1 C2 . 1.389(4) ?
    C2 C3 . 1.382(4) ?
    C2 H2 . 0.93 ?
    C3 C4 . 1.388(4) ?
    C3 H3 . 0.93 ?
    C4 C5 . 1.379(3) ?
    C4 C8 . 1.530(4) ?
    C5 C6 . 1.371(3) ?
    C5 C11 . 1.489(3) ?
    C6 O2 . 1.383(3) ?
    C7 O1 . 1.398(4) ?
    C7 H7A . 0.96 ?
    C7 H7B . 0.96 ?
    C7 H7C . 0.96 ?
    C8 C9 . 1.548(4) ?
    C8 H8A . 0.97 ?
    C8 H8B . 0.97 ?
    C9 N1 . 1.476(4) ?
    C9 C10 . 1.539(3) ?
    C9 H9 . 0.98 ?
    C10 C19 . 1.513(3) ?
    C10 C14 . 1.546(3) ?
    C10 C11 . 1.554(3) ?
    C11 C17 . 1.534(3) ?
    C11 C12 . 1.545(3) ?
    C12 C13 . 1.502(4) ?
    C12 H12A . 0.97 ?
    C12 H12B . 0.97 ?
    C13 N1 . 1.476(3) ?
    C13 H13A . 0.97 ?
    C13 H13B . 0.97 ?
    C14 C15 . 1.541(3) ?
    C14 H14A . 0.97 ?
    C14 H14B . 0.97 ?
    C15 C21 . 1.512(3) ?
    C15 C16 . 1.587(3) ?
    C15 H15 . 0.98 ?
    C16 O3 . 1.411(3) ?
    C16 C18 . 1.500(3) ?
    C16 C17 . 1.534(3) ?
    C17 O2 . 1.465(2) ?
    C17 H17 . 0.98 ?
    C18 C19 . 1.315(3) ?
    C18 H18 . 0.93 ?
    C19 H19 . 0.93 ?
    C20 O3 . 1.417(3) ?
    C20 H20A . 0.96 ?
    C20 H20B . 0.96 ?
    C20 H20C . 0.96 ?
    C21 O4 . 1.202(3) ?
    C21 O5 . 1.330(3) ?
    C22 O5 . 1.441(3) ?
    C22 H22A . 0.96 ?
    C22 H22B . 0.96 ?
    C22 H22C . 0.96 ?
    C23 N2 . 1.137(3) ?
    C23 N1 . 1.296(3) ?
loop_
    _geom_angle_atom_site_label_1
    _geom_angle_atom_site_label_2
    _geom_angle_atom_site_label_3
    _geom_angle_site_symmetry_1
    _geom_angle_site_symmetry_3
    _geom_angle
    _geom_angle_publ_flag
    O1 C1 C6 . . 120.1(2) ?
    O1 C1 C2 . . 122.9(2) ?
    C6 C1 C2 . . 116.7(2) ?
    C3 C2 C1 . . 122.1(2) ?
    C3 C2 H2 . . 119.0 ?
    C1 C2 H2 . . 119.0 ?
    C2 C3 C4 . . 120.5(2) ?
    C2 C3 H3 . . 119.8 ?
    C4 C3 H3 . . 119.7 ?
    C5 C4 C3 . . 116.5(2) ?
    C5 C4 C8 . . 117.3(2) ?
    C3 C4 C8 . . 125.3(2) ?
    C6 C5 C4 . . 122.5(2) ?
    C6 C5 C11 . . 109.66(19) ?
    C4 C5 C11 . . 126.3(2) ?
    C5 C6 C1 . . 120.6(2) ?
    C5 C6 O2 . . 113.00(18) ?
    C1 C6 O2 . . 126.1(2) ?
    O1 C7 H7A . . 109.5 ?
    O1 C7 H7B . . 109.5 ?
    H7A C7 H7B . . 109.5 ?
    O1 C7 H7C . . 109.5 ?
    H7A C7 H7C . . 109.5 ?
    H7B C7 H7C . . 109.5 ?
    C4 C8 C9 . . 115.4(2) ?
    C4 C8 H8A . . 108.4 ?
    C9 C8 H8A . . 108.4 ?
    C4 C8 H8B . . 108.4 ?
    C9 C8 H8B . . 108.4 ?
    H8A C8 H8B . . 107.5 ?
    N1 C9 C10 . . 107.2(2) ?
    N1 C9 C8 . . 111.4(2) ?
    C10 C9 C8 . . 113.1(2) ?
    N1 C9 H9 . . 108.3 ?
    C10 C9 H9 . . 108.3 ?
    C8 C9 H9 . . 108.3 ?
    C19 C10 C9 . . 113.6(2) ?
    C19 C10 C14 . . 104.20(19) ?
    C9 C10 C14 . . 116.56(19) ?
    C19 C10 C11 . . 107.17(18) ?
    C9 C10 C11 . . 105.77(18) ?
    C14 C10 C11 . . 109.19(18) ?
    C5 C11 C17 . . 101.88(17) ?
    C5 C11 C12 . . 113.82(19) ?
    C17 C11 C12 . . 111.83(18) ?
    C5 C11 C10 . . 105.35(18) ?
    C17 C11 C10 . . 112.28(18) ?
    C12 C11 C10 . . 111.22(18) ?
    C13 C12 C11 . . 112.8(2) ?
    C13 C12 H12A . . 109.0 ?
    C11 C12 H12A . . 109.0 ?
    C13 C12 H12B . . 109.0 ?
    C11 C12 H12B . . 109.0 ?
    H12A C12 H12B . . 107.8 ?
    N1 C13 C12 . . 108.7(2) ?
    N1 C13 H13A . . 110.0 ?
    C12 C13 H13A . . 110.0 ?
    N1 C13 H13B . . 110.0 ?
    C12 C13 H13B . . 110.0 ?
    H13A C13 H13B . . 108.3 ?
    C15 C14 C10 . . 108.61(18) ?
    C15 C14 H14A . . 110.0 ?
    C10 C14 H14A . . 110.0 ?
    C15 C14 H14B . . 110.0 ?
    C10 C14 H14B . . 110.0 ?
    H14A C14 H14B . . 108.3 ?
    C21 C15 C14 . . 113.87(19) ?
    C21 C15 C16 . . 108.75(19) ?
    C14 C15 C16 . . 110.19(18) ?
    C21 C15 H15 . . 107.9 ?
    C14 C15 H15 . . 107.9 ?
    C16 C15 H15 . . 107.9 ?
    O3 C16 C18 . . 107.77(17) ?
    O3 C16 C17 . . 114.96(17) ?
    C18 C16 C17 . . 110.04(17) ?
    O3 C16 C15 . . 113.17(17) ?
    C18 C16 C15 . . 107.72(18) ?
    C17 C16 C15 . . 102.94(16) ?
    O2 C17 C16 . . 113.33(17) ?
    O2 C17 C11 . . 107.43(16) ?
    C16 C17 C11 . . 108.24(16) ?
    O2 C17 H17 . . 109.3 ?
    C16 C17 H17 . . 109.3 ?
    C11 C17 H17 . . 109.3 ?
    C19 C18 C16 . . 115.9(2) ?
    C19 C18 H18 . . 122.0 ?
    C16 C18 H18 . . 122.0 ?
    C18 C19 C10 . . 114.7(2) ?
    C18 C19 H19 . . 122.6 ?
    C10 C19 H19 . . 122.6 ?
    O3 C20 H20A . . 109.5 ?
    O3 C20 H20B . . 109.5 ?
    H20A C20 H20B . . 109.5 ?
    O3 C20 H20C . . 109.5 ?
    H20A C20 H20C . . 109.5 ?
    H20B C20 H20C . . 109.5 ?
    O4 C21 O5 . . 124.2(2) ?
    O4 C21 C15 . . 125.5(2) ?
    O5 C21 C15 . . 110.3(2) ?
    O5 C22 H22A . . 109.5 ?
    O5 C22 H22B . . 109.5 ?
    H22A C22 H22B . . 109.5 ?
    O5 C22 H22C . . 109.5 ?
    H22A C22 H22C . . 109.5 ?
    H22B C22 H22C . . 109.5 ?
    N2 C23 N1 . . 177.9(3) ?
    C23 N1 C9 . . 121.4(2) ?
    C23 N1 C13 . . 119.8(2) ?
    C9 N1 C13 . . 116.3(2) ?
    C1 O1 C7 . . 116.9(2) ?
    C6 O2 C17 . . 106.83(16) ?
    C16 O3 C20 . . 116.63(18) ?
    C21 O5 C22 . . 116.6(2) ?
loop_
    _geom_torsion_atom_site_label_1
    _geom_torsion_atom_site_label_2
    _geom_torsion_atom_site_label_3
    _geom_torsion_atom_site_label_4
    _geom_torsion_site_symmetry_1
    _geom_torsion_site_symmetry_2
    _geom_torsion_site_symmetry_3
    _geom_torsion_site_symmetry_4
    _geom_torsion
    _geom_torsion_publ_flag
    O1 C1 C2 C3 . . . . -171.3(3) ?
    C6 C1 C2 C3 . . . . 3.1(4) ?
    C1 C2 C3 C4 . . . . -4.1(4) ?
    C2 C3 C4 C5 . . . . -2.6(3) ?
    C2 C3 C4 C8 . . . . 166.4(2) ?
    C3 C4 C5 C6 . . . . 10.5(3) ?
    C8 C4 C5 C6 . . . . -159.4(2) ?
    C3 C4 C5 C11 . . . . 175.0(2) ?
    C8 C4 C5 C11 . . . . 5.1(3) ?
    C4 C5 C6 C1 . . . . -11.9(3) ?
    C11 C5 C6 C1 . . . . -178.7(2) ?
    C4 C5 C6 O2 . . . . 162.9(2) ?
    C11 C5 C6 O2 . . . . -3.9(2) ?
    O1 C1 C6 C5 . . . . 179.3(2) ?
    C2 C1 C6 C5 . . . . 4.7(3) ?
    O1 C1 C6 O2 . . . . 5.2(4) ?
    C2 C1 C6 O2 . . . . -169.4(2) ?
    C5 C4 C8 C9 . . . . 2.8(3) ?
    C3 C4 C8 C9 . . . . -166.1(2) ?
    C4 C8 C9 N1 . . . . -94.0(3) ?
    C4 C8 C9 C10 . . . . 26.8(3) ?
    N1 C9 C10 C19 . . . . 179.2(2) ?
    C8 C9 C10 C19 . . . . 56.0(3) ?
    N1 C9 C10 C14 . . . . -59.6(3) ?
    C8 C9 C10 C14 . . . . 177.2(2) ?
    N1 C9 C10 C11 . . . . 61.9(2) ?
    C8 C9 C10 C11 . . . . -61.3(2) ?
    C6 C5 C11 C17 . . . . 9.0(2) ?
    C4 C5 C11 C17 . . . . -157.1(2) ?
    C6 C5 C11 C12 . . . . -111.5(2) ?
    C4 C5 C11 C12 . . . . 82.3(3) ?
    C6 C5 C11 C10 . . . . 126.37(19) ?
    C4 C5 C11 C10 . . . . -39.8(3) ?
    C19 C10 C11 C5 . . . . -57.1(2) ?
    C9 C10 C11 C5 . . . . 64.4(2) ?
    C14 C10 C11 C5 . . . . -169.41(18) ?
    C19 C10 C11 C17 . . . . 53.0(2) ?
    C9 C10 C11 C17 . . . . 174.49(18) ?
    C14 C10 C11 C17 . . . . -59.3(2) ?
    C19 C10 C11 C12 . . . . 179.1(2) ?
    C9 C10 C11 C12 . . . . -59.3(2) ?
    C14 C10 C11 C12 . . . . 66.8(2) ?
    C5 C11 C12 C13 . . . . -64.4(3) ?
    C17 C11 C12 C13 . . . . -179.20(18) ?
    C10 C11 C12 C13 . . . . 54.4(3) ?
    C11 C12 C13 N1 . . . . -48.9(3) ?
    C19 C10 C14 C15 . . . . -64.4(2) ?
    C9 C10 C14 C15 . . . . 169.59(19) ?
    C11 C10 C14 C15 . . . . 49.9(2) ?
    C10 C14 C15 C21 . . . . 135.5(2) ?
    C10 C14 C15 C16 . . . . 13.0(2) ?
    C21 C15 C16 O3 . . . . 38.3(2) ?
    C14 C15 C16 O3 . . . . 163.76(18) ?
    C21 C15 C16 C18 . . . . -80.7(2) ?
    C14 C15 C16 C18 . . . . 44.7(2) ?
    C21 C15 C16 C17 . . . . 162.99(18) ?
    C14 C15 C16 C17 . . . . -71.5(2) ?
    O3 C16 C17 O2 . . . . -55.4(2) ?
    C18 C16 C17 O2 . . . . 66.5(2) ?
    C15 C16 C17 O2 . . . . -178.91(16) ?
    O3 C16 C17 C11 . . . . -174.44(16) ?
    C18 C16 C17 C11 . . . . -52.6(2) ?
    C15 C16 C17 C11 . . . . 62.0(2) ?
    C5 C11 C17 O2 . . . . -10.9(2) ?
    C12 C11 C17 O2 . . . . 111.03(19) ?
    C10 C11 C17 O2 . . . . -123.14(18) ?
    C5 C11 C17 C16 . . . . 111.83(18) ?
    C12 C11 C17 C16 . . . . -126.25(19) ?
    C10 C11 C17 C16 . . . . -0.4(2) ?
    O3 C16 C18 C19 . . . . -178.53(19) ?
    C17 C16 C18 C19 . . . . 55.4(3) ?
    C15 C16 C18 C19 . . . . -56.1(3) ?
    C16 C18 C19 C10 . . . . 2.1(3) ?
    C9 C10 C19 C18 . . . . -172.41(19) ?
    C14 C10 C19 C18 . . . . 59.7(3) ?
    C11 C10 C19 C18 . . . . -56.0(3) ?
    C14 C15 C21 O4 . . . . -38.1(3) ?
    C16 C15 C21 O4 . . . . 85.2(3) ?
    C14 C15 C21 O5 . . . . 143.4(2) ?
    C16 C15 C21 O5 . . . . -93.3(2) ?
    N2 C23 N1 C9 . . . . -154(9) ?
    N2 C23 N1 C13 . . . . 45(9) ?
    C10 C9 N1 C23 . . . . 133.5(3) ?
    C8 C9 N1 C23 . . . . -102.3(3) ?
    C10 C9 N1 C13 . . . . -64.4(3) ?
    C8 C9 N1 C13 . . . . 59.9(3) ?
    C12 C13 N1 C23 . . . . -141.3(3) ?
    C12 C13 N1 C9 . . . . 56.2(3) ?
    C6 C1 O1 C7 . . . . 114.6(3) ?
    C2 C1 O1 C7 . . . . -71.2(4) ?
    C5 C6 O2 C17 . . . . -3.5(2) ?
    C1 C6 O2 C17 . . . . 170.9(2) ?
    C16 C17 O2 C6 . . . . -110.32(19) ?
    C11 C17 O2 C6 . . . . 9.2(2) ?
    C18 C16 O3 C20 . . . . -166.3(2) ?
    C17 C16 O3 C20 . . . . -43.2(2) ?
    C15 C16 O3 C20 . . . . 74.7(2) ?
    O4 C21 O5 C22 . . . . -4.0(4) ?
    C15 C21 O5 C22 . . . . 174.5(2) ?
loop_
    _geom_hbond_atom_site_label_D
    _geom_hbond_atom_site_label_H
    _geom_hbond_atom_site_label_A
    _geom_hbond_site_symmetry_A
    _geom_hbond_distance_DH
    _geom_hbond_distance_HA
    _geom_hbond_distance_DA
    _geom_hbond_angle_DHA
    C20 H20A O5 . 0.96 2.55 3.120(3) 118
    C3 H3 O1 4_556 0.93 2.54 3.399(3) 153
    C9 H9 N2 3_466 0.98 2.49 3.467(4) 179
data_global
_journal_date_recd_electronic     2009-07-29
_journal_date_accepted     2009-08-15
_journal_name_full     'Acta Crystallographica, Section E'
_journal_year     2009
_journal_volume     65
_journal_issue      9
_journal_page_first     o2205
_journal_page_last     o2206
_journal_paper_category     QO
_journal_coeditor_code     CI2873
_publ_contact_author
;
   'B\"uy\"ukg\"ung\"or, Orhan'
    Department of Physics
    Faculty of Arts & Science
    Ondokuz May\?is University
    TR-55139 Kurupelit Samsun
    Turkey
;
_publ_contact_author_email     orhanb@omu.edu.tr
_publ_contact_author_fax     '++90(362) 457 6081'
_publ_contact_author_phone     '++90(362) 312 1919 ext. 5196'
_publ_section_title
;
<i>N</i>-Cyano-7\a-methoxycarbonyl-6,14-<i>endo</i>-ethenotetrahydronorthebaine
;
loop_
    _publ_author_name
    _publ_author_address
    'Odaba\;so\<glu, Mustafa'
;
    Chemistry Program,
    Denizli Higher Vocational School,
    Pamukkale University,
    Tr-20159 K\?in\?ikl\?i, Denizli
    Turkey
;
    'Yavuz, Serkan'
;
    Department of Chemistry
    Faculty of Arts & Science
    Gazi University
    Ankara, Turkey
;
    'Pamir, \"Ozg\"ur'
;
    Department of Chemistry
    Faculty of Arts & Science
    Gazi University
    Ankara, Turkey
;
    'B\"uy\"ukg\"ung\"or, Orhan'
;   Department of Physics
    Faculty of Arts & Science
    Ondokuz May\?is University
    TR-55139 Kurupelit Samsun
    Turkey
;
    'Y\?ild\?ir\?ir, Y\?ilmaz '
;
   Department of Chemistry
   Faculty of Arts & Science
   Gazi University
   Ankara, Turkey
;
