# Supplementary material for: N-Cyano-7α-methoxy­carbonyl-6,14-endo-ethenotetra­hydro­northebaine
Source: Acta Crystallogr Sect E Struct Rep Online. 2009 Aug 22;65(Pt 9):o2205–6. doi: 10.1107/S1600536809032450 (PMC2970118; doi:10.1107/S1600536809032450)
Supplement: Supplementary file 2 [file e-65-o2205-Isup2.hkl]

#
# h,k,l, Fc-squared, Fo-squared, sigma(Fo-squared) and status flag
#
data_I
_shelx_title ' TEST STRUCTURE D:\DATA\OMYILMAZ13_DENE\OMYILMAZ13'
_shelx_refln_list_code          4
_shelx_F_calc_maximum      146.16
_exptl_crystal_F_000       864.00
_reflns_d_resolution_high  0.7965
 
loop_
 _symmetry_equiv_pos_as_xyz
 'x, y, z'
 '-x+1/2, -y, z+1/2'
 'x+1/2, -y+1/2, -z'
 '-x, y+1/2, -z+1/2'
 
_cell_length_a     7.1880
_cell_length_b    11.1380
_cell_length_c    24.6389
_cell_angle_alpha  90.000
_cell_angle_beta   90.000
_cell_angle_gamma  90.000
 
_shelx_F_squared_multiplier     1.000
 
loop_
 _refln_index_h
 _refln_index_k
 _refln_index_l
 _refln_F_squared_calc
 _refln_F_squared_meas
 _refln_F_squared_sigma
 _refln_observed_status
   2   0   0       59.84       94.66      4.47 o
   4   0   0     1010.19     1062.05      9.47 o
   6   0   0      160.62      158.52      2.96 o
   8   0   0        0.32        1.76      2.44 o
   1   1   0     4607.10     4887.40     21.11 o
   2   1   0     1311.93     1207.25      8.23 o
   3   1   0     1407.49     1428.35      6.34 o
   4   1   0      513.89      536.73      3.73 o
   5   1   0       46.14       47.33      2.05 o
   6   1   0        1.10        1.77      1.91 o
   7   1   0        8.24       16.61      2.24 o
   8   1   0        6.05        6.96      2.14 o
   9   1   0        0.14       -0.11      2.34 o
   0   2   0       40.60       77.74      4.60 o
   1   2   0      395.54      439.16      5.48 o
   2   2   0     1718.90     1696.86     18.50 o
   3   2   0       75.73       72.76      2.69 o
   4   2   0      679.75      703.16      5.28 o
   5   2   0       32.89       41.56      2.40 o
   6   2   0       37.23       34.70      2.03 o
   7   2   0        0.22       -0.42      2.38 o
   8   2   0        0.45        1.57      2.50 o
   1   3   0     2626.66     2470.94     18.23 o
   2   3   0       29.84       24.47      2.20 o
   3   3   0      616.36      653.72      7.44 o
   4   3   0       10.85       16.05      2.42 o
   5   3   0      701.39      710.35      7.99 o
   6   3   0       58.60       54.72      2.40 o
   7   3   0       84.04       74.50      2.30 o
   8   3   0        5.75        4.09      2.27 o
   0   4   0     7540.42     7583.52     92.45 o
   1   4   0        1.06        8.54      1.95 o
   2   4   0       80.21       74.20      2.43 o
   3   4   0       26.22       21.74      2.07 o
   4   4   0      100.87      102.63      2.38 o
   5   4   0       20.19       16.92      2.06 o
   6   4   0      116.22      110.85      2.75 o
   7   4   0       16.68       26.19      2.89 o
   8   4   0        1.09        2.13      2.57 o
   1   5   0      571.42      572.37      4.09 o
   2   5   0      318.52      333.78      3.87 o
   3   5   0      424.11      433.01      9.64 o
   4   5   0      220.60      215.03      3.14 o
   5   5   0       19.86       17.94      3.00 o
   6   5   0       23.01       22.26      2.67 o
   7   5   0       28.07       25.80      3.33 o
   8   5   0        0.01        3.78      3.51 o
   0   6   0      430.03      453.09      4.87 o
   1   6   0        4.29        6.03      2.11 o
   2   6   0       15.08       22.67      2.63 o
   3   6   0      131.85      154.04      3.35 o
   4   6   0      750.95      716.56      9.23 o
   5   6   0        1.22        2.55      3.17 o
   6   6   0       19.75       25.42      2.61 o
   7   6   0      217.04      211.40      3.95 o
   8   6   0       38.46       40.16      6.19 o
   1   7   0       52.53       48.31      2.10 o
   2   7   0        1.94        2.78      1.94 o
   3   7   0       16.65       16.71      2.42 o
   4   7   0        8.85        4.95      2.95 o
   5   7   0      399.50      395.55      4.16 o
   6   7   0       12.56       11.53      2.31 o
   7   7   0        1.56        3.79      2.85 o
   0   8   0      860.59      823.53      5.77 o
   1   8   0        0.10       -0.18      1.81 o
   2   8   0        6.25        7.04      2.07 o
   3   8   0        2.41        1.71      2.30 o
   4   8   0       80.19       85.21      3.31 o
   5   8   0       36.30       44.05      3.23 o
   6   8   0       40.18       36.98      3.33 o
   7   8   0        2.56       -1.14      2.87 o
   1   9   0       26.44       23.04      1.96 o
   2   9   0        1.49        7.56      2.61 o
   3   9   0        8.96       10.94      2.88 o
   4   9   0        2.63        6.03      2.56 o
   5   9   0      103.29      108.45      3.52 o
   6   9   0        0.44        4.16      3.34 o
   0  10   0      558.68      570.79      5.71 o
   1  10   0      135.93      131.92      3.88 o
   2  10   0        5.94        4.71      2.52 o
   3  10   0        0.00        0.51      2.09 o
   4  10   0       46.51       41.94      8.26 o
   5  10   0        1.48        1.17      3.29 o
   6  10   0       14.52       17.89      3.51 o
   1  11   0      241.74      227.92      4.29 o
   2  11   0        6.13        6.49      2.73 o
   3  11   0        4.39        4.98      2.48 o
   4  11   0       39.14       42.44      4.40 o
   5  11   0       19.03       19.65      2.55 o
   0  12   0       16.96       14.01      3.24 o
   1  12   0        3.85        4.81      2.27 o
   2  12   0        0.08        0.60      2.35 o
   3  12   0        3.22        3.64      2.60 o
   4  12   0        1.19        7.38      3.56 o
   1  13   0        9.89       19.03      2.94 o
   2  13   0        0.82        5.22      2.87 o
   3  13   0        6.75        7.72      2.48 o
   1   0   1    10464.52    10004.47     43.16 o
   2   0   1    11875.76    11076.56    171.65 o
   3   0   1       45.35       58.81      2.22 o
   4   0   1      244.84      253.96      2.91 o
   5   0   1      610.81      569.69      3.49 o
   6   0   1       61.27       52.35      2.10 o
   7   0   1        8.90        9.18      1.98 o
   8   0   1        4.88        9.42      2.45 o
   9   0   1        2.25        3.95      2.64 o
   0   1   1     1089.98     1099.90      9.96 o
   1   1   1     3189.16     3180.96     20.80 o
   2   1   1     1398.63     1373.16      6.18 o
   3   1   1     1058.54     1079.75      3.68 o
   4   1   1       93.19       79.86      1.72 o
   5   1   1      167.43      179.41      1.88 o
   6   1   1       37.39       35.98      1.51 o
   7   1   1        4.32        5.60      1.46 o
   8   1   1        1.10        2.51      1.61 o
   0   2   1     5501.50     5087.15     14.97 o
   1   2   1      647.43      591.59      4.61 o
   2   2   1     2187.93     2163.11     14.43 o
   3   2   1      363.77      349.60      2.40 o
   4   2   1      202.62      195.85      1.93 o
   5   2   1      164.16      157.64      1.82 o
   6   2   1       15.01       17.91      1.47 o
   7   2   1       48.60       40.80      1.66 o
   8   2   1      112.28      110.42      1.82 o
   0   3   1     1995.97     1955.76     14.44 o
   1   3   1      779.01      732.36      3.89 o
   2   3   1      911.47      895.46      4.79 o
   3   3   1       20.68       22.96      1.71 o
   4   3   1       10.09       11.14      1.69 o
   5   3   1       24.40       24.33      1.57 o
   6   3   1       40.13       40.77      1.59 o
   7   3   1       63.69       56.52      1.63 o
   8   3   1       31.67       34.32      1.75 o
   0   4   1      232.70      229.06      3.21 o
   1   4   1      961.79      935.88      3.93 o
   2   4   1     2992.77     2921.68     17.38 o
   3   4   1       31.50       34.27      1.67 o
   4   4   1      212.72      230.76      2.72 o
   5   4   1       91.90       87.52      1.79 o
   6   4   1       75.69       78.42      1.93 o
   7   4   1        9.59       10.07      1.57 o
   8   4   1        7.02       10.53      2.14 o
   0   5   1       15.51       12.80      1.95 o
   1   5   1     3004.96     3055.73     13.85 o
   2   5   1      345.16      341.79      2.78 o
   3   5   1       53.34       61.22      1.84 o
   4   5   1      259.19      267.98      5.12 o
   5   5   1      130.37      140.58      2.12 o
   6   5   1       10.83       14.02      1.95 o
   7   5   1       38.11       40.63      1.91 o
   8   5   1       21.95       25.67      2.48 o
   0   6   1     1917.29     2026.65      9.67 o
   1   6   1      489.38      515.58      3.48 o
   2   6   1      567.06      607.91      3.06 o
   3   6   1      103.31       99.46      1.88 o
   4   6   1       48.49       42.25      1.57 o
   5   6   1      796.84      801.82      7.20 o
   6   6   1        8.95        9.25      2.00 o
   7   6   1        9.18       12.99      2.10 o
   8   6   1       34.69       34.62      2.44 o
   0   7   1      285.27      289.72      2.78 o
   1   7   1       51.86       51.33      1.41 o
   2   7   1       17.65       19.34      1.84 o
   3   7   1       65.49       75.80      1.79 o
   4   7   1       21.20       21.77      1.78 o
   5   7   1       25.73       25.49      1.87 o
   6   7   1       36.34       33.46      2.21 o
   7   7   1       41.43       41.26      1.96 o
   0   8   1      102.80       94.53      2.37 o
   1   8   1       67.10       71.82      1.65 o
   2   8   1      106.81       97.53      1.80 o
   3   8   1        1.95        1.38      1.53 o
   4   8   1      140.80      144.47      1.94 o
   5   8   1       16.82       22.18      2.79 o
   6   8   1        2.56        3.79      2.25 o
   7   8   1       13.61       11.00      2.12 o
   0   9   1      180.65      181.07      2.68 o
   1   9   1      222.04      204.17      1.77 o
   2   9   1        7.97       11.15      1.64 o
   3   9   1       98.84      104.39      2.14 o
   4   9   1      116.78      124.93      2.30 o
   5   9   1       81.92       79.54      2.64 o
   6   9   1       12.13        9.98      2.42 o
   0  10   1        7.20       10.06      2.18 o
   1  10   1       32.47       29.43      1.55 o
   2  10   1        1.64        4.50      1.60 o
   3  10   1       54.05       55.97      2.16 o
   4  10   1       49.77       46.06      2.04 o
   5  10   1      128.86      128.65      3.57 o
   6  10   1        0.85       -0.68      2.20 o
   0  11   1      106.84      110.09      2.54 o
   1  11   1      148.35      153.34      1.95 o
   2  11   1        7.79        6.19      1.74 o
   3  11   1       15.06       17.97      2.12 o
   4  11   1       34.56       33.71      2.00 o
   5  11   1        9.74       14.02      2.08 o
   0  12   1        0.01        1.06      2.05 o
   1  12   1        1.63        1.86      1.64 o
   2  12   1        0.80        2.16      1.84 o
   3  12   1       10.09        8.07      2.00 o
   4  12   1        6.39        7.11      2.55 o
   0  13   1        9.08        8.14      2.19 o
   1  13   1        7.91        8.14      1.92 o
   2  13   1        2.78        2.01      1.83 o
   3  13   1        7.49        7.69      1.88 o
   1   0   2     2596.36     2550.80     25.00 o
   2   0   2    10037.21     9440.01     96.71 o
   3   0   2        7.68       23.25      9.63 o
   4   0   2      458.29      457.73      3.41 o
   5   0   2       38.04       36.47      2.00 o
   6   0   2        0.47        1.53      1.91 o
   7   0   2        0.04       -0.21      2.18 o
   8   0   2        0.08        0.94      1.96 o
   9   0   2        6.07        8.88      2.67 o
   0   1   2    11545.15    10885.42     37.35 o
   1   1   2     4657.29     4561.03     21.89 o
   2   1   2     2354.49     2209.29      8.59 o
   3   1   2      983.40     1004.51      3.85 o
   4   1   2      920.01      969.60      3.24 o
   5   1   2       60.50       62.01      1.62 o
   6   1   2       45.94       44.37      1.60 o
   7   1   2       35.54       43.49      1.51 o
   8   1   2        4.57        4.22      1.61 o
   0   2   2     4232.72     4302.15     19.41 o
   1   2   2     2979.81     2795.20     14.11 o
   2   2   2      862.93      780.11      5.25 o
   3   2   2      197.45      204.10      2.06 o
   4   2   2       66.87       59.27      1.65 o
   5   2   2       90.89       89.56      1.71 o
   6   2   2       14.16       14.57      1.46 o
   7   2   2        1.51        1.86      1.42 o
   8   2   2        3.38        4.00      1.62 o
   0   3   2     1338.03     1262.10      6.30 o
   1   3   2       40.37       46.22      1.84 o
   2   3   2      819.49      839.21      3.93 o
   3   3   2      313.67      312.90      2.50 o
   4   3   2      306.65      300.98      2.91 o
   5   3   2      159.56      158.91      1.92 o
   6   3   2      156.02      146.75      1.84 o
   7   3   2       12.23       10.36      1.73 o
   8   3   2       99.16      103.82      2.17 o
   0   4   2      887.58      867.34      4.83 o
   1   4   2      326.54      337.72      2.73 o
   2   4   2      263.57      265.21      2.35 o
   3   4   2      410.06      444.23      2.82 o
   4   4   2      758.98      793.90      3.20 o
   5   4   2      389.88      353.60     10.52 o
   6   4   2        0.47        1.53      1.90 o
   7   4   2       25.97       27.63      2.35 o
   8   4   2       10.04       10.62      2.30 o
   0   5   2      256.90      308.73      3.13 o
   1   5   2      148.63      154.10      2.18 o
   2   5   2      178.72      186.24      2.16 o
   3   5   2      196.89      186.19      2.12 o
   4   5   2      217.24      206.81      3.08 o
   5   5   2       64.47       66.19      1.74 o
   6   5   2      371.46      387.58      3.18 o
   7   5   2        7.24        9.02      1.81 o
   8   5   2       30.95       36.63      2.31 o
   0   6   2      428.77      401.67      2.99 o
   1   6   2      231.20      233.23      2.03 o
   2   6   2       93.27      100.93      1.81 o
   3   6   2       25.84       25.22      1.62 o
   4   6   2      221.96      235.15      2.22 o
   5   6   2      200.78      207.97      2.68 o
   6   6   2       64.27       62.99      2.40 o
   7   6   2       25.15       22.13      2.01 o
   8   6   2        7.13        9.24      2.35 o
   0   7   2      162.01      173.22      3.19 o
   1   7   2      362.03      368.02      2.18 o
   2   7   2      191.02      197.39      2.08 o
   3   7   2       35.00       43.86      1.71 o
   4   7   2      525.20      517.30      5.00 o
   5   7   2      135.09      138.19      2.38 o
   6   7   2      112.53      118.61      2.30 o
   7   7   2       16.65       21.01      1.92 o
   0   8   2       10.25       10.90      1.83 o
   1   8   2       17.92       21.53      1.48 o
   2   8   2       66.17       68.68      2.00 o
   3   8   2       34.84       29.95      1.85 o
   4   8   2      193.80      206.59      3.52 o
   5   8   2        7.86        4.93      1.68 o
   6   8   2        3.52        4.45      1.87 o
   7   8   2        3.47        4.89      2.19 o
   0   9   2       51.41       46.54      2.33 o
   1   9   2       91.70       94.61      1.87 o
   2   9   2       94.42      112.28      7.26 o
   3   9   2       74.46       75.92      1.82 o
   4   9   2        0.29        2.05      2.28 o
   5   9   2       13.66        8.67      2.15 o
   6   9   2        9.21       14.69      2.39 o
   0  10   2       72.44       64.54      2.20 o
   1  10   2      257.70      263.03      2.38 o
   2  10   2       21.42       24.86      1.79 o
   3  10   2      171.44      165.24      2.30 o
   4  10   2       33.09       30.03      2.19 o
   5  10   2        5.37       10.44      2.92 o
   6  10   2        2.57        3.20      2.18 o
   0  11   2       61.98       58.72      2.24 o
   1  11   2       46.92       40.83      1.68 o
   2  11   2       11.21       14.45      2.02 o
   3  11   2       15.23       13.67      1.80 o
   4  11   2        1.92        1.15      1.96 o
   5  11   2        9.11        7.14      1.97 o
   0  12   2        1.21        1.79      2.06 o
   1  12   2        6.33        8.83      1.64 o
   2  12   2        4.16        5.81      2.06 o
   3  12   2        3.80        4.32      2.03 o
   4  12   2        2.90        6.81      2.26 o
   0  13   2        3.33        6.95      2.87 o
   1  13   2       25.26       31.25      1.96 o
   2  13   2        2.29        4.25      1.79 o
   3  13   2        2.82        5.33      2.01 o
   1   0   3    15010.65    13464.60    138.89 o
   2   0   3     4500.37     4393.23     32.85 o
   3   0   3     4796.31     4790.00     22.43 o
   4   0   3      164.82      163.03      2.53 o
   5   0   3       90.18       89.82      2.37 o
   6   0   3       49.27       42.68      2.05 o
   7   0   3      121.52      126.15      2.72 o
   8   0   3        9.65       15.47      2.46 o
   0   1   3      462.85      520.57      8.63 o
   1   1   3    21363.44    18938.02    108.64 o
   2   1   3      677.58      646.43      3.46 o
   3   1   3      324.16      297.06      2.19 o
   4   1   3      285.85      317.00      2.06 o
   5   1   3       65.95       66.32      1.47 o
   6   1   3      112.39      102.89      1.62 o
   7   1   3        2.58        2.60      1.56 o
   8   1   3       35.24       42.20      1.70 o
   0   2   3      191.20      195.61      4.54 o
   1   2   3     1023.66      932.52      6.96 o
   2   2   3     1472.27     1588.50      7.14 o
   3   2   3      757.72      791.13      3.94 o
   4   2   3     1047.46     1027.07      4.50 o
   5   2   3      139.51      146.88      1.77 o
   6   2   3        6.75        5.04      1.41 o
   7   2   3       65.40       65.34      1.77 o
   8   2   3        9.49        9.98      1.58 o
   0   3   3      751.09      665.09      7.01 o
   1   3   3     3281.21     3296.13     12.35 o
   2   3   3       86.96      102.49      2.19 o
   3   3   3      241.51      245.34      2.29 o
   4   3   3      353.07      351.57      2.59 o
   5   3   3      118.66      119.50      1.92 o
   6   3   3      159.28      151.23      1.78 o
   7   3   3       91.02       93.39      1.90 o
   8   3   3       46.30       47.85      2.13 o
   0   4   3      335.21      319.46      3.40 o
   1   4   3      350.18      376.74      2.70 o
   2   4   3     1465.69     1545.96      6.60 o
   3   4   3      550.25      548.76      4.42 o
   4   4   3      172.31      169.97      2.12 o
   5   4   3       47.27       55.10      2.09 o
   6   4   3       23.60       26.19      1.74 o
   7   4   3       19.25       17.90      2.12 o
   8   4   3       12.97       13.27      2.04 o
   0   5   3     1850.22     1939.51     18.36 o
   1   5   3     1841.12     1897.40      8.60 o
   2   5   3      280.34      306.38      3.23 o
   3   5   3      130.80      122.16      1.94 o
   4   5   3      211.21      221.68      2.26 o
   5   5   3      152.67      150.73      2.26 o
   6   5   3        1.70        3.69      1.90 o
   7   5   3       11.23       12.76      1.73 o
   8   5   3       10.86       11.36      2.36 o
   0   6   3      692.11      737.95      3.93 o
   1   6   3      276.36      301.11      2.26 o
   2   6   3      197.81      194.92      1.91 o
   3   6   3      209.10      219.78      1.95 o
   4   6   3       18.92       17.46      1.60 o
   5   6   3       75.95       67.61      2.20 o
   6   6   3       78.89       81.10      2.22 o
   7   6   3       16.81       21.09      2.36 o
   8   6   3        9.90       11.12      2.60 o
   0   7   3        7.53        6.82      2.01 o
   1   7   3      208.34      219.72      1.91 o
   2   7   3        1.96        3.57      1.54 o
   3   7   3      375.68      369.75      3.82 o
   4   7   3      172.29      166.38      2.26 o
   5   7   3       52.69       48.70      1.86 o
   6   7   3        1.82        1.25      2.20 o
   7   7   3       15.84       19.67      2.32 o
   0   8   3        1.51        1.57      2.01 o
   1   8   3      149.51      148.97      1.90 o
   2   8   3       64.20       61.53      1.73 o
   3   8   3      163.89      157.07      2.17 o
   4   8   3      156.49      145.31      3.03 o
   5   8   3       47.90       42.76      2.31 o
   6   8   3        4.23        2.75      1.87 o
   7   8   3       12.04       15.68      2.26 o
   0   9   3      200.65      209.90      2.59 o
   1   9   3      234.09      232.58      2.15 o
   2   9   3      171.40      176.74      2.55 o
   3   9   3      198.44      200.26      2.34 o
   4   9   3       95.20       88.93      1.90 o
   5   9   3       26.27       26.73      1.70 o
   6   9   3        2.78        2.51      2.39 o
   0  10   3      291.49      290.30      2.74 o
   1  10   3        1.59        4.53      1.51 o
   2  10   3       49.70       39.25      1.91 o
   3  10   3      131.11      138.56      1.95 o
   4  10   3       28.48       27.65      1.87 o
   5  10   3       32.07       34.31      2.46 o
   6  10   3        1.27        1.40      2.05 o
   0  11   3       71.61       74.99      2.28 o
   1  11   3       50.09       52.06      1.79 o
   2  11   3       17.68       19.22      1.85 o
   3  11   3        2.52        2.18      1.71 o
   4  11   3       28.86       28.74      2.36 o
   5  11   3        1.99        5.10      2.07 o
   0  12   3        1.32        0.83      2.65 o
   1  12   3        6.97       10.73      1.62 o
   2  12   3       14.93       20.27      1.73 o
   3  12   3        6.34        6.28      1.86 o
   4  12   3        5.34        7.63      2.29 o
   0  13   3       40.27       43.00      3.02 o
   1  13   3        2.62        3.30      1.88 o
   2  13   3        0.63        1.17      1.95 o
   3  13   3        4.26        4.63      2.04 o
   1   0   4     2582.72     2587.91     38.15 o
   2   0   4       17.89       14.89      2.10 o
   3   0   4       89.36      100.73      2.46 o
   4   0   4     1632.08     1699.69     10.88 o
   5   0   4      198.52      230.09      2.79 o
   6   0   4       69.11       76.16      2.34 o
   7   0   4       12.68       11.58      2.00 o
   8   0   4       16.51       21.31      2.26 o
   0   1   4       39.17       25.20      7.42 o
   1   1   4     2911.38     2955.92     15.81 o
   2   1   4     2724.84     2689.58     13.37 o
   3   1   4      804.30      726.24      3.79 o
   4   1   4      134.86      102.45      1.62 o
   5   1   4       79.59       81.57      1.59 o
   6   1   4       22.46       16.82      1.31 o
   7   1   4       59.72       54.04      1.60 o
   8   1   4        0.31        1.99      1.58 o
   0   2   4        2.54        3.57      4.13 o
   1   2   4     6790.57     6652.40     20.36 o
   2   2   4      592.93      669.86      4.60 o
   3   2   4      611.33      654.55      3.23 o
   4   2   4      347.24      294.71      2.06 o
   5   2   4      155.35      160.78      1.82 o
   6   2   4      152.07      148.48      1.77 o
   7   2   4        5.18        9.56      1.54 o
   8   2   4        2.27        3.28      1.80 o
   0   3   4      107.06      105.06      3.49 o
   1   3   4     2089.35     2019.24     11.77 o
   2   3   4      229.75      187.24      2.23 o
   3   3   4      255.71      252.58      2.38 o
   4   3   4      354.55      362.07      2.95 o
   5   3   4      228.41      217.70      2.15 o
   6   3   4      160.23      157.06      3.19 o
   7   3   4       79.54       80.96      1.90 o
   8   3   4       79.33       84.81      2.28 o
   0   4   4      211.08      216.46      2.80 o
   1   4   4      804.20      804.65      3.91 o
   2   4   4      138.05      151.14      2.25 o
   3   4   4     1074.43     1113.01      7.11 o
   4   4   4       14.90       23.03      1.79 o
   5   4   4      228.26      226.74      2.15 o
   6   4   4       91.25       87.42      1.90 o
   7   4   4       22.20       23.25      1.66 o
   8   4   4       23.38       21.93      2.12 o
   0   5   4      513.56      530.37      3.67 o
   1   5   4     1762.11     1821.66      9.59 o
   2   5   4      627.77      656.67      6.11 o
   3   5   4      431.11      479.23      4.58 o
   4   5   4       99.94       99.22      1.97 o
   5   5   4       71.07       63.66      1.94 o
   6   5   4       24.33       27.27      1.94 o
   7   5   4       21.05       26.03      2.23 o
   8   5   4       24.70       28.73      3.54 o
   0   6   4     1835.99     1863.61     16.68 o
   1   6   4      714.89      681.45      2.83 o
   2   6   4      101.35       86.15      1.67 o
   3   6   4      160.81      146.46      2.15 o
   4   6   4       89.07       76.95      1.63 o
   5   6   4      118.07      114.11      2.10 o
   6   6   4       51.25       48.22      1.78 o
   7   6   4        9.90       10.27      2.30 o
   8   6   4        9.34       12.80      2.18 o
   0   7   4       10.12        8.34      2.07 o
   1   7   4       58.78       58.04      1.79 o
   2   7   4      466.30      457.52      2.49 o
   3   7   4      166.58      159.22      2.23 o
   4   7   4      666.87      643.54      7.97 o
   5   7   4       29.78       27.41      1.95 o
   6   7   4       33.22       31.50      1.92 o
   7   7   4       19.23       21.93      3.05 o
   0   8   4       83.60       75.77      2.13 o
   1   8   4       36.69       38.38      1.45 o
   2   8   4       53.06       52.57      1.81 o
   3   8   4      102.38       97.28      2.09 o
   4   8   4       53.19       60.84      1.81 o
   5   8   4        9.10       10.66      1.97 o
   6   8   4       32.96       33.84      2.12 o
   7   8   4        4.23        2.20      2.23 o
   0   9   4      225.99      231.04      4.24 o
   1   9   4      208.23      209.16      2.48 o
   2   9   4      275.46      247.65      2.47 o
   3   9   4        3.82        8.68      2.08 o
   4   9   4       47.38       47.13      1.98 o
   5   9   4       10.45       10.41      1.73 o
   6   9   4       29.12       20.83      2.19 o
   0  10   4       19.11       17.68      1.94 o
   1  10   4        7.31        5.56      1.68 o
   2  10   4      107.48      103.16      1.78 o
   3  10   4       10.75       12.86      2.04 o
   4  10   4       21.04       19.33      1.87 o
   5  10   4       36.40       42.00      1.93 o
   6  10   4        9.67       11.27      1.98 o
   0  11   4       11.71       14.92      2.64 o
   1  11   4        0.72        1.98      1.62 o
   2  11   4        7.94        8.98      1.69 o
   3  11   4       18.32       20.80      1.87 o
   4  11   4        9.02        5.37      1.91 o
   5  11   4       40.72       36.87      3.53 o
   0  12   4        2.86        1.85      2.34 o
   1  12   4       12.75       11.55      1.68 o
   2  12   4        8.45        9.30      1.97 o
   3  12   4        9.10        9.74      2.06 o
   4  12   4        0.32        2.33      2.02 o
   0  13   4        4.60        6.93      2.88 o
   1  13   4        1.12        1.22      1.76 o
   2  13   4        8.24        6.96      2.02 o
   3  13   4        3.78        4.33      1.91 o
   1   0   5      117.89      122.80      5.37 o
   2   0   5    10133.93     9909.17    153.91 o
   3   0   5     1914.24     1930.44     13.93 o
   4   0   5       74.94       76.48      2.40 o
   5   0   5      133.68      143.90      2.34 o
   6   0   5        0.72        1.94      2.10 o
   7   0   5       75.82       69.78      2.23 o
   8   0   5        7.66        8.48      2.24 o
   0   1   5      944.28      919.80     11.31 o
   1   1   5     1140.43     1132.84      6.36 o
   2   1   5       76.64       80.59      2.00 o
   3   1   5     1964.32     1949.48      8.97 o
   4   1   5      342.47      337.97      2.09 o
   5   1   5       70.37       67.78      1.48 o
   6   1   5       26.96       24.24      1.54 o
   7   1   5       32.75       34.49      1.46 o
   8   1   5       47.69       49.01      1.77 o
   0   2   5       55.95       50.71      3.71 o
   1   2   5     3651.85     3597.59     18.26 o
   2   2   5     1595.77     1531.00      8.76 o
   3   2   5     1339.71     1437.64     14.52 o
   4   2   5       46.99       52.63      1.70 o
   5   2   5      189.09      192.99      1.82 o
   6   2   5       65.82       67.56      1.57 o
   7   2   5       41.66       47.99      1.60 o
   8   2   5        3.87        3.69      1.77 o
   0   3   5       11.55        9.87      2.46 o
   1   3   5      808.73      836.57      4.08 o
   2   3   5      833.20      916.00      6.06 o
   3   3   5      992.60     1035.47      3.60 o
   4   3   5      137.60      126.41      2.10 o
   5   3   5      218.05      225.61      2.12 o
   6   3   5       12.36       10.10      1.87 o
   7   3   5       40.34       39.98      1.74 o
   8   3   5       20.31       19.32      1.82 o
   0   4   5       52.39       45.08      2.25 o
   1   4   5     1113.93     1108.54      4.59 o
   2   4   5     1018.16     1102.07      5.52 o
   3   4   5       47.43       35.45      1.89 o
   4   4   5      335.48      349.28      3.03 o
   5   4   5      414.63      406.76      6.16 o
   6   4   5       88.68       76.00      1.84 o
   7   4   5      118.97      116.24      1.95 o
   8   4   5       18.06       21.51      1.97 o
   0   5   5      118.93      115.86      2.73 o
   1   5   5      582.17      590.43      2.94 o
   2   5   5      301.35      282.82      2.33 o
   3   5   5      295.35      308.05      3.42 o
   4   5   5       22.20       28.27      1.80 o
   5   5   5       28.13       26.24      1.87 o
   6   5   5       65.70       65.53      1.89 o
   7   5   5       16.20       14.96      2.16 o
   8   5   5       46.13       47.01      2.33 o
   0   6   5        1.66        2.78      2.41 o
   1   6   5       45.01       52.26      1.54 o
   2   6   5      192.71      224.23      2.90 o
   3   6   5       71.77       64.16      1.64 o
   4   6   5      252.48      253.40      3.81 o
   5   6   5       81.90       84.11      1.76 o
   6   6   5       72.62       77.72      2.12 o
   7   6   5       39.59       38.53      1.98 o
   8   6   5       14.83        9.87      2.08 o
   0   7   5       34.77       40.26      2.58 o
   1   7   5      492.48      520.49      2.52 o
   2   7   5      323.95      317.16      2.39 o
   3   7   5      161.05      153.27      2.56 o
   4   7   5      100.76      108.94      1.96 o
   5   7   5       13.32       12.55      1.51 o
   6   7   5        0.84        2.68      2.27 o
   7   7   5       18.18       18.85      2.67 o
   0   8   5        3.27        1.48      2.41 o
   1   8   5       75.47       67.92      1.67 o
   2   8   5       54.22       57.77      1.82 o
   3   8   5      253.11      262.96      2.49 o
   4   8   5       39.48       38.99      2.02 o
   5   8   5       13.85       16.78      2.27 o
   6   8   5        6.33        9.56      2.29 o
   7   8   5        5.75        5.16      2.23 o
   0   9   5      455.15      441.30      6.20 o
   1   9   5      143.40      127.01      1.87 o
   2   9   5      237.51      218.03      2.61 o
   3   9   5       20.95       22.18      1.74 o
   4   9   5      120.44      113.87      1.98 o
   5   9   5      107.97      107.54      4.12 o
   6   9   5       10.01        8.90      1.99 o
   0  10   5        0.62        2.40      2.17 o
   1  10   5       11.26        9.87      1.54 o
   2  10   5       93.90       78.99      2.00 o
   3  10   5        1.42        4.40      1.68 o
   4  10   5       50.69       47.22      2.04 o
   5  10   5       12.46       17.31      1.73 o
   6  10   5       14.97       12.09      2.13 o
   0  11   5        6.52       10.51      2.58 o
   1  11   5       22.34       23.03      1.66 o
   2  11   5        8.56        9.23      1.76 o
   3  11   5        9.60       11.13      1.93 o
   4  11   5        1.68        0.28      2.04 o
   5  11   5        7.81        4.77      2.27 o
   0  12   5        0.00        0.41      2.68 o
   1  12   5        4.91        4.24      1.71 o
   2  12   5       11.85       13.24      1.92 o
   3  12   5        2.55        2.00      2.17 o
   4  12   5        2.84        3.76      1.73 o
   0  13   5        0.43        3.06      2.88 o
   1  13   5        1.04        1.49      2.07 o
   2  13   5       10.32        8.77      1.98 o
   1   0   6        8.84       22.71      4.22 o
   2   0   6       73.95       80.43     10.77 o
   3   0   6       56.77       64.54      2.26 o
   4   0   6      519.20      510.01      5.47 o
   5   0   6      114.97      132.98      2.30 o
   6   0   6      162.77      153.82      2.99 o
   7   0   6        0.02        3.10      2.25 o
   8   0   6        8.57        9.51      2.44 o
   1   1   6    10155.00     9790.04     20.20 o
   2   1   6      722.39      693.77      4.45 o
   3   1   6     1421.12     1384.59      9.47 o
   4   1   6      177.60      201.21      1.80 o
   5   1   6       43.96       53.24      1.42 o
   6   1   6       47.37       52.05      1.49 o
   7   1   6      115.35      115.50      1.75 o
   8   1   6        3.76        6.48      1.68 o
   0   2   6       15.73       18.86      2.78 o
   1   2   6       60.46       56.27      2.58 o
   2   2   6     2603.46     2726.44     16.04 o
   3   2   6     1320.67     1318.37      6.92 o
   4   2   6       39.27       42.92      1.73 o
   5   2   6      113.01      103.87      1.75 o
   6   2   6      182.42      181.20      2.02 o
   7   2   6      221.74      234.03      2.09 o
   8   2   6       19.95       17.86      1.80 o
   0   3   6      411.77      409.06      4.05 o
   1   3   6      185.78      197.73      2.68 o
   2   3   6       33.43       33.42      1.98 o
   3   3   6      492.41      501.73      2.70 o
   4   3   6      558.24      565.02      3.73 o
   5   3   6      171.20      184.25      2.09 o
   6   3   6       93.01       85.96      1.82 o
   7   3   6       59.66       55.00      1.87 o
   8   3   6        5.39        6.42      1.70 o
   0   4   6     1071.77     1149.19     12.73 o
   1   4   6      414.98      445.66      3.15 o
   2   4   6      686.68      708.44      6.04 o
   3   4   6       77.87       83.20      1.89 o
   4   4   6       88.79       94.86      2.08 o
   5   4   6       40.05       39.46      1.60 o
   6   4   6      161.23      156.93      2.04 o
   7   4   6       28.44       27.82      1.90 o
   8   4   6       10.01        8.68      2.01 o
   0   5   6      684.67      719.40      6.23 o
   1   5   6      198.90      197.63      2.06 o
   2   5   6      770.57      762.74      4.42 o
   3   5   6      118.35      111.00      2.02 o
   4   5   6      167.75      163.78      3.06 o
   5   5   6      465.98      472.74      4.67 o
   6   5   6      100.42      105.36      2.17 o
   7   5   6       80.37       83.23      2.18 o
   8   5   6        6.60        6.99      1.96 o
   0   6   6      159.93      149.54      4.74 o
   1   6   6      617.80      637.03      4.86 o
   2   6   6      364.56      372.39      2.38 o
   3   6   6        2.91        5.56      1.50 o
   4   6   6      124.76      110.10      1.91 o
   5   6   6       82.31       91.62      2.18 o
   6   6   6       81.09       77.83      1.89 o
   7   6   6        1.23        2.21      2.01 o
   0   7   6      224.70      254.98      3.06 o
   1   7   6      456.30      437.01      2.36 o
   2   7   6       40.08       44.76      1.90 o
   3   7   6      311.73      314.51      2.58 o
   4   7   6       43.23       45.00      1.70 o
   5   7   6      128.22      123.97      2.03 o
   6   7   6       39.93       43.56      2.11 o
   7   7   6        2.66        1.35      2.02 o
   0   8   6      204.57      197.40      3.10 o
   1   8   6      193.34      189.88      1.91 o
   2   8   6      568.66      546.72      2.52 o
   3   8   6      105.96       96.57      1.94 o
   4   8   6       84.72       82.84      1.92 o
   5   8   6       25.65       25.60      2.06 o
   6   8   6       12.06       11.43      1.91 o
   7   8   6        3.61        3.07      2.52 o
   0   9   6       10.13       14.94      2.54 o
   1   9   6      396.60      419.04      6.08 o
   2   9   6      329.61      331.00      2.92 o
   3   9   6      107.11       96.37      2.17 o
   4   9   6        9.69       12.18      1.79 o
   5   9   6       18.80       27.41      2.34 o
   6   9   6        7.72        5.89      2.13 o
   0  10   6        0.10        0.89      2.08 o
   1  10   6       18.96       21.19      1.64 o
   2  10   6      128.05      131.54      1.85 o
   3  10   6      114.00      116.87      2.76 o
   4  10   6        4.47        8.78      1.75 o
   5  10   6       16.44       17.84      2.02 o
   6  10   6        3.48        3.93      1.88 o
   0  11   6        2.90        2.85      2.52 o
   1  11   6       22.40       28.54      1.49 o
   2  11   6       13.99       14.50      1.87 o
   3  11   6        7.92        6.53      1.73 o
   4  11   6        3.12        2.24      1.84 o
   5  11   6       16.71       22.25      1.97 o
   0  12   6       14.25       15.69      2.72 o
   1  12   6        0.52        2.58      1.92 o
   2  12   6       52.08       55.48      2.05 o
   3  12   6       15.58       15.65      1.86 o
   4  12   6        3.45        3.74      1.84 o
   0  13   6        0.59       -0.39      2.49 o
   1  13   6        3.11        4.29      1.95 o
   2  13   6        1.53        2.18      1.83 o
   1   0   7     1646.74     1539.08     11.44 o
   2   0   7      179.38      194.26      3.27 o
   3   0   7      198.74      169.98      5.86 o
   4   0   7       44.53       38.96      2.00 o
   5   0   7        0.18        2.64      2.06 o
   6   0   7        1.32        1.96      2.11 o
   7   0   7       26.13       27.58      2.37 o
   8   0   7        2.11        3.61      2.45 o
   1   1   7     1649.41     1661.61     27.87 o
   2   1   7     3737.65     3685.14     19.87 o
   3   1   7     1357.11     1334.07      8.15 o
   4   1   7       58.79       65.51      1.59 o
   5   1   7      194.77      187.33      1.83 o
   6   1   7       60.48       65.63      1.57 o
   7   1   7       71.33       69.24      1.59 o
   8   1   7        1.16        1.78      1.61 o
   0   2   7     1134.74     1124.51     10.85 o
   1   2   7      682.66      667.40      4.60 o
   2   2   7     1111.36     1127.48      5.99 o
   3   2   7      272.20      261.95      2.17 o
   4   2   7      408.28      390.59      3.42 o
   5   2   7      115.81       98.40      1.88 o
   6   2   7      101.78       99.74      1.89 o
   7   2   7       25.70       22.17      1.69 o
   8   2   7        3.24        2.42      1.78 o
   0   3   7     4513.33     4311.66     21.73 o
   1   3   7      336.06      355.97      4.17 o
   2   3   7     1929.08     2060.33     10.39 o
   3   3   7       20.40       18.24      1.65 o
   4   3   7      150.26      148.57      2.85 o
   5   3   7       16.38       16.64      1.58 o
   6   3   7      377.87      364.04      2.51 o
   7   3   7        2.34        2.98      1.64 o
   8   3   7       32.58       29.78      2.03 o
   0   4   7       36.84       52.68      2.67 o
   1   4   7      664.42      616.79      6.06 o
   2   4   7      550.19      507.93      7.11 o
   3   4   7       28.25       26.50      1.47 o
   4   4   7      102.14       99.76      1.81 o
   5   4   7      379.57      361.50      3.41 o
   6   4   7      100.49      103.48      2.20 o
   7   4   7       53.89       51.40      1.93 o
   8   4   7        5.16        6.32      2.00 o
   0   5   7      515.61      529.83      8.61 o
   1   5   7      796.74      897.25      7.09 o
   2   5   7      633.47      609.93      3.85 o
   3   5   7      475.98      464.23      2.55 o
   4   5   7      264.75      250.18      2.93 o
   5   5   7       36.18       39.12      1.82 o
   6   5   7      166.04      176.73      2.78 o
   7   5   7       26.76       25.41      2.07 o
   8   5   7        4.35        3.42      2.15 o
   0   6   7      182.60      179.97      2.99 o
   1   6   7      194.79      217.59      2.10 o
   2   6   7       25.45       29.49      1.68 o
   3   6   7      239.21      232.20      2.43 o
   4   6   7      126.60      117.40      1.77 o
   5   6   7       47.72       51.19      2.02 o
   6   6   7       11.52       13.78      1.75 o
   7   6   7       20.83       16.94      2.07 o
   0   7   7      177.65      195.82      3.07 o
   1   7   7       70.33       74.83      1.67 o
   2   7   7      127.52      125.92      1.88 o
   3   7   7       19.27       21.38      1.65 o
   4   7   7       57.94       63.16      2.00 o
   5   7   7       20.71       19.06      1.65 o
   6   7   7       13.20       15.09      1.65 o
   7   7   7       22.27       20.29      1.72 o
   0   8   7      637.75      634.96     12.96 o
   1   8   7      239.55      239.64      3.14 o
   2   8   7       39.56       39.47      1.87 o
   3   8   7      179.97      167.80      2.35 o
   4   8   7        7.35        6.54      1.55 o
   5   8   7       51.52       48.22      1.91 o
   6   8   7       38.14       31.18      1.77 o
   7   8   7        2.54        4.45      2.33 o
   0   9   7        2.01        3.21      2.51 o
   1   9   7      336.92      325.21      2.44 o
   2   9   7      129.20      136.00      2.03 o
   3   9   7       79.17       78.65      2.08 o
   4   9   7       11.02       14.28      1.82 o
   5   9   7        2.28        3.71      1.70 o
   6   9   7        4.71        4.41      2.18 o
   0  10   7       23.02       22.36      2.61 o
   1  10   7       90.58       78.25      1.79 o
   2  10   7       80.85       78.55      1.67 o
   3  10   7        5.23        3.29      1.76 o
   4  10   7        1.42        2.58      1.73 o
   5  10   7        2.29        5.28      2.07 o
   0  11   7        1.94        2.52      2.25 o
   1  11   7        3.73        8.55      1.74 o
   2  11   7       24.31       20.63      1.56 o
   3  11   7       13.35       15.71      1.72 o
   4  11   7        3.33        2.87      1.92 o
   5  11   7       39.37       38.96      2.53 o
   0  12   7       19.74       22.41      2.48 o
   1  12   7       14.51       13.49      1.97 o
   2  12   7        6.90        9.01      1.82 o
   3  12   7        2.35        3.39      2.07 o
   4  12   7        1.74        2.19      2.05 o
   0  13   7        5.39        5.98      2.94 o
   1  13   7        0.81        3.36      1.94 o
   2  13   7        0.45        2.16      2.40 o
   1   0   8      571.03      598.44      7.36 o
   2   0   8     4675.84     4652.47     72.54 o
   3   0   8      401.33      415.58      6.61 o
   4   0   8      350.72      375.29      7.59 o
   5   0   8       37.99       30.51      1.98 o
   6   0   8        1.92        1.69      1.87 o
   7   0   8        5.21        7.98      1.94 o
   8   0   8        2.52        2.63      2.41 o
   1   1   8     3611.98     3497.99     15.56 o
   2   1   8     1727.96     1774.77      8.61 o
   3   1   8      377.52      375.72      8.01 o
   4   1   8      700.59      759.60      4.60 o
   5   1   8       27.98       29.39      1.47 o
   6   1   8       60.36       64.08      2.73 o
   7   1   8       26.88       22.36      1.57 o
   8   1   8       19.88       19.71      1.90 o
   0   2   8      900.31      984.93      9.24 o
   1   2   8     3474.24     3594.71     24.07 o
   2   2   8       72.92       80.90      2.02 o
   3   2   8      581.93      630.32      3.10 o
   4   2   8      189.71      195.10      3.45 o
   5   2   8       69.28       63.59      1.62 o
   6   2   8       46.24       40.38      1.73 o
   7   2   8      167.66      178.18      2.30 o
   8   2   8       43.34       44.37      1.92 o
   0   3   8      605.52      572.52     10.32 o
   1   3   8      329.06      343.57      3.14 o
   2   3   8      325.90      365.63      4.37 o
   3   3   8      357.08      373.52      2.51 o
   4   3   8      762.26      756.73      3.58 o
   5   3   8      192.21      181.06      2.28 o
   6   3   8      219.46      215.74      2.23 o
   7   3   8        5.65        7.42      1.61 o
   8   3   8        2.63        5.41      1.82 o
   0   4   8      699.83      713.46     12.49 o
   1   4   8      101.20      121.46      2.41 o
   2   4   8      346.57      371.39      3.78 o
   3   4   8       24.37       27.49      1.70 o
   4   4   8       72.06       72.25      1.69 o
   5   4   8       54.74       49.41      1.81 o
   6   4   8      123.06      116.81      1.95 o
   7   4   8       19.37       20.97      1.90 o
   8   4   8       21.71       19.07      2.01 o
   0   5   8      563.88      553.13      3.96 o
   1   5   8       19.74       19.97      1.80 o
   2   5   8      201.67      202.78      2.44 o
   3   5   8       47.20       48.28      1.78 o
   4   5   8      206.32      219.27      2.00 o
   5   5   8       66.03       69.56      1.88 o
   6   5   8      119.13      123.99      1.91 o
   7   5   8       21.01       23.43      1.62 o
   8   5   8        4.31        5.68      2.34 o
   0   6   8        8.50       18.72      2.46 o
   1   6   8        7.01       10.76      1.72 o
   2   6   8      200.88      192.03      1.93 o
   3   6   8       95.28       96.17      1.69 o
   4   6   8       86.46       88.28      1.72 o
   5   6   8       58.48       62.43      1.94 o
   6   6   8        6.85       12.11      1.66 o
   7   6   8       18.98       18.95      1.83 o
   0   7   8       56.37       59.64      2.66 o
   1   7   8       86.20       83.51      1.81 o
   2   7   8      146.37      151.28      1.93 o
   3   7   8      240.82      237.95      2.55 o
   4   7   8       14.03       15.04      1.58 o
   5   7   8       71.74       62.45      1.98 o
   6   7   8       11.72       17.58      1.70 o
   7   7   8       30.55       31.89      2.03 o
   0   8   8       17.28       15.86      2.00 o
   1   8   8      605.34      575.65      3.51 o
   2   8   8       57.46       60.91      1.72 o
   3   8   8      206.34      220.58      3.09 o
   4   8   8       12.83       10.06      1.62 o
   5   8   8        2.97        5.79      1.65 o
   6   8   8       11.50        9.74      1.97 o
   7   8   8        4.78        5.85      2.11 o
   0   9   8      323.07      295.77      5.20 o
   1   9   8       66.87       63.56      2.00 o
   2   9   8      424.27      409.52      5.08 o
   3   9   8      213.64      202.63      2.52 o
   4   9   8       24.74       27.59      1.83 o
   5   9   8       19.41       21.74      1.90 o
   6   9   8        5.25        3.01      1.86 o
   0  10   8       13.05       13.96      2.26 o
   1  10   8        5.99       10.09      1.85 o
   2  10   8      132.27      116.85      1.90 o
   3  10   8       29.35       27.87      1.70 o
   4  10   8        2.32        5.15      1.59 o
   5  10   8        5.09        4.75      1.88 o
   0  11   8        4.96        5.21      2.59 o
   1  11   8        1.55        2.31      1.93 o
   2  11   8       34.58       32.83      1.87 o
   3  11   8        2.25        3.13      1.75 o
   4  11   8       12.36       12.49      2.12 o
   5  11   8        1.11        3.12      2.05 o
   0  12   8       34.19       33.78      3.51 o
   1  12   8       36.38       38.75      1.96 o
   2  12   8        0.67        1.38      2.18 o
   3  12   8       31.57       27.37      1.96 o
   4  12   8        5.95        9.58      2.09 o
   0  13   8        1.21        2.07      2.52 o
   1  13   8        0.89        1.73      2.01 o
   2  13   8        1.58        2.73      2.24 o
   1   0   9     1186.88     1287.46      9.62 o
   2   0   9       36.28       35.60      3.99 o
   3   0   9       99.15      105.84      2.85 o
   4   0   9       28.93       28.09      2.26 o
   5   0   9       25.94       27.45      2.53 o
   6   0   9       22.52       21.03      2.32 o
   7   0   9       30.79       29.58      2.44 o
   8   0   9       42.78       41.06      3.01 o
   1   1   9     1425.01     1466.44     10.60 o
   2   1   9      667.84      718.55      3.88 o
   3   1   9      267.55      267.88      3.83 o
   4   1   9      636.33      623.13      3.67 o
   5   1   9       24.72       21.58      1.56 o
   6   1   9      168.82      179.79      2.53 o
   7   1   9       15.14       15.47      1.59 o
   8   1   9        2.86        0.37      2.11 o
   0   2   9      246.08      265.04      6.44 o
   1   2   9     1918.78     1969.00      8.40 o
   2   2   9      778.67      855.77      7.55 o
   3   2   9      537.45      556.61      3.13 o
   4   2   9      181.71      189.07      2.18 o
   5   2   9      207.12      224.02      2.07 o
   6   2   9      591.96      573.11      5.10 o
   7   2   9       20.80       22.02      1.72 o
   8   2   9        1.29        3.49      1.91 o
   0   3   9      101.25       86.00      5.23 o
   1   3   9     1148.43     1188.19      7.22 o
   2   3   9     1644.53     1817.93     25.44 o
   3   3   9       56.21       62.58      1.71 o
   4   3   9        3.77        6.39      1.63 o
   5   3   9      220.78      219.20      2.13 o
   6   3   9       33.07       43.81      1.83 o
   7   3   9       10.65        9.86      1.57 o
   8   3   9       40.24       40.90      2.23 o
   0   4   9       26.69       27.82      2.63 o
   1   4   9     1484.46     1548.50     24.97 o
   2   4   9       80.48       81.14      2.33 o
   3   4   9        7.42       11.56      1.38 o
   4   4   9      105.34       90.97      1.76 o
   5   4   9       50.90       56.02      1.96 o
   6   4   9       59.47       60.18      1.91 o
   7   4   9       18.45       20.21      1.63 o
   8   4   9       43.43       39.40      2.01 o
   0   5   9       20.39       21.59      2.21 o
   1   5   9       44.74       49.36      1.83 o
   2   5   9       87.41       73.24      2.18 o
   3   5   9       80.83       89.65      1.85 o
   4   5   9       54.44       58.26      1.56 o
   5   5   9       40.95       45.46      1.74 o
   6   5   9       24.52       22.83      2.18 o
   7   5   9       61.85       68.19      1.99 o
   8   5   9        2.10        3.02      1.99 o
   0   6   9      177.61      175.91      2.73 o
   1   6   9       24.08       21.91      1.53 o
   2   6   9       31.78       24.11      1.55 o
   3   6   9       88.78       88.30      1.98 o
   4   6   9       28.79      132.64     39.13 o
   5   6   9       47.22       46.08      1.89 o
   6   6   9       40.26       44.31      2.13 o
   7   6   9        0.74        2.12      2.07 o
   0   7   9        0.03       -0.22      1.82 o
   1   7   9       23.58       26.04      1.64 o
   2   7   9      463.26      452.04      5.02 o
   3   7   9       14.24       12.55      1.59 o
   4   7   9       93.38       94.71      1.73 o
   5   7   9        3.84        2.95      1.55 o
   6   7   9        0.10        0.07      1.79 o
   7   7   9        9.55       11.10      2.18 o
   0   8   9        0.65        3.11      2.54 o
   1   8   9      305.77      283.45      2.40 o
   2   8   9       20.39       17.22      1.52 o
   3   8   9        5.35        5.72      1.72 o
   4   8   9       80.44       83.12      1.89 o
   5   8   9       45.40       43.67      1.74 o
   6   8   9        0.50        2.37      1.69 o
   0   9   9       40.92       40.44      2.69 o
   1   9   9      213.72      210.27      2.75 o
   2   9   9       24.51       26.34      1.91 o
   3   9   9        5.19       10.14      1.95 o
   4   9   9        6.64        6.89      1.73 o
   5   9   9        1.30        3.82      1.74 o
   6   9   9        7.90        7.83      2.05 o
   0  10   9       21.38       32.31      2.31 o
   1  10   9       47.82       44.15      1.92 o
   2  10   9        8.75        9.22      1.82 o
   3  10   9        3.45        5.08      2.06 o
   4  10   9        8.32        8.52      1.83 o
   5  10   9       14.16       16.47      2.02 o
   0  11   9        1.22        5.72      2.37 o
   1  11   9       10.19       71.80     20.92 o
   2  11   9       13.07       16.35      2.00 o
   3  11   9       12.39       14.61      1.80 o
   4  11   9        1.55        1.54      1.91 o
   0  12   9        0.59        2.69      2.84 o
   1  12   9       24.26       29.11      1.97 o
   2  12   9       17.39       20.59      2.31 o
   3  12   9        1.72        2.63      2.03 o
   0  13   9        0.00        1.80      2.94 o
   1  13   9       10.43       11.33      1.98 o
   2  13   9        3.97        4.50      2.23 o
   1   0  10     3986.06     3941.34     15.83 o
   2   0  10        5.79       13.24      3.26 o
   3   0  10      638.08      623.52      5.05 o
   4   0  10        3.55        4.29      2.46 o
   5   0  10      154.39      139.04      5.92 o
   6   0  10       18.71       18.64      2.61 o
   7   0  10      100.23      109.95      4.00 o
   8   0  10        4.60        3.72      2.97 o
   1   1  10      750.73      771.17      7.32 o
   2   1  10      523.30      527.68      5.09 o
   3   1  10      390.45      409.40      4.25 o
   4   1  10       71.97       75.34      1.85 o
   5   1  10      320.60      320.48      3.59 o
   6   1  10       13.76       16.24      1.80 o
   7   1  10        0.77        1.09      2.09 o
   8   1  10       16.32       16.44      2.09 o
   0   2  10      483.76      437.51      6.23 o
   1   2  10      270.03      290.64      6.13 o
   2   2  10       46.10       44.90      2.28 o
   3   2  10     1435.53     1451.24      8.93 o
   4   2  10      170.93      157.61      2.07 o
   5   2  10      117.83      102.32      1.92 o
   6   2  10      327.00      331.94      3.17 o
   7   2  10        0.76        1.25      1.90 o
   8   2  10        3.95        7.20      2.09 o
   0   3  10       38.97       26.44      4.66 o
   1   3  10     1040.82     1041.02      5.41 o
   2   3  10      429.09      459.37      3.44 o
   3   3  10      301.39      312.56      2.65 o
   4   3  10       63.57       62.56      1.55 o
   5   3  10        4.17        3.51      1.57 o
   6   3  10      127.22      121.26      2.01 o
   7   3  10        6.71        8.48      1.75 o
   8   3  10        1.46        1.89      1.96 o
   0   4  10        4.16        3.16      2.19 o
   1   4  10      597.96      633.14      3.70 o
   2   4  10      235.78      240.02      3.45 o
   3   4  10      203.91      199.11      2.26 o
   4   4  10      194.30      216.60      3.06 o
   5   4  10       74.23       64.03      1.84 o
   6   4  10        4.37        6.84      1.80 o
   7   4  10        9.06        9.30      1.80 o
   8   4  10        2.08        0.87      2.05 o
   0   5  10     2080.64     2004.35      6.44 o
   1   5  10       10.98       11.04      1.90 o
   2   5  10        6.98        5.95      1.90 o
   3   5  10       59.37       53.32      1.72 o
   4   5  10       77.68       68.62      1.56 o
   5   5  10      236.11      234.37      3.10 o
   6   5  10      127.38      118.56      2.31 o
   7   5  10       10.34       12.56      1.98 o
   0   6  10      132.02      145.92      3.58 o
   1   6  10       80.52       74.31      2.06 o
   2   6  10      248.59      268.47      3.15 o
   3   6  10        0.44        3.13      1.58 o
   4   6  10      198.83      221.34      3.18 o
   5   6  10       31.05       32.63      1.96 o
   6   6  10        2.49        4.31      1.97 o
   7   6  10        6.59        7.84      1.96 o
   0   7  10      111.76      119.72      2.61 o
   1   7  10       35.64       35.81      1.61 o
   2   7  10      183.45      177.08      2.47 o
   3   7  10       13.92       16.65      1.61 o
   4   7  10      106.01       96.07      1.88 o
   5   7  10        0.58        1.97      1.80 o
   6   7  10        4.10        2.81      2.19 o
   7   7  10        1.54        4.07      1.84 o
   0   8  10       11.03       14.07      2.23 o
   1   8  10      364.26      380.19      2.83 o
   2   8  10      172.93      182.51      2.92 o
   3   8  10      215.86      216.10      2.12 o
   4   8  10       13.19       14.32      1.74 o
   5   8  10       18.55       18.14      1.71 o
   6   8  10       49.21       46.94      2.01 o
   0   9  10       33.18       33.62      2.61 o
   1   9  10       43.93       44.99      1.90 o
   2   9  10      189.72      186.39      2.29 o
   3   9  10       30.69       35.63      1.84 o
   4   9  10       38.84       41.30      2.12 o
   5   9  10       59.08       62.59      2.12 o
   6   9  10        3.11        3.82      1.66 o
   0  10  10       37.56       38.64      2.65 o
   1  10  10       28.67       30.47      1.91 o
   2  10  10        6.85        8.27      1.70 o
   3  10  10        5.96        9.28      2.06 o
   4  10  10       28.13       28.46      1.89 o
   5  10  10        0.14        1.13      2.00 o
   0  11  10       11.23       11.39      2.38 o
   1  11  10        1.30        3.32      1.64 o
   2  11  10       57.18       47.85      2.09 o
   3  11  10       10.30        8.10      2.57 o
   4  11  10        1.76        2.99      1.81 o
   0  12  10       20.94       23.44      2.89 o
   1  12  10       15.73       18.05      1.89 o
   2  12  10       11.13       12.55      1.94 o
   3  12  10       15.51       19.20      2.62 o
   0  13  10       34.90       38.59      3.14 o
   1  13  10        1.75       -0.04      1.86 o
   1   0  11       94.86       95.80      4.01 o
   2   0  11      586.71      602.79      6.38 o
   3   0  11      892.32      892.52     13.54 o
   4   0  11      316.96      311.15      7.77 o
   5   0  11      207.20      215.80      2.92 o
   6   0  11       46.11       50.54      2.51 o
   7   0  11        5.64        3.16      2.74 o
   8   0  11       16.76       24.09      2.70 o
   1   1  11      562.85      591.10      6.42 o
   2   1  11      536.15      599.96      5.81 o
   3   1  11     1556.57     1498.96     10.58 o
   4   1  11      188.58      177.82      2.65 o
   5   1  11       52.28       53.70      1.84 o
   6   1  11      105.20      120.26      2.31 o
   7   1  11       24.80       21.67      1.75 o
   8   1  11        9.91        7.18      2.00 o
   0   2  11      405.93      379.04      5.84 o
   1   2  11     1029.74     1105.83      8.18 o
   2   2  11       95.72       93.56      2.64 o
   3   2  11      188.16      190.26      2.14 o
   4   2  11     1027.17      970.30      8.56 o
   5   2  11      829.76      808.03      8.83 o
   6   2  11        9.54       10.08      2.04 o
   7   2  11       10.25       11.51      2.16 o
   8   2  11        4.61        7.85      2.37 o
   0   3  11     1813.80     1793.66     11.46 o
   1   3  11      139.17      132.92      2.09 o
   2   3  11       40.76       44.83      2.43 o
   3   3  11      394.18      413.74      8.25 o
   4   3  11       86.57       87.27      2.16 o
   5   3  11      231.67      220.24      2.13 o
   6   3  11       58.55       56.14      1.97 o
   7   3  11       33.55       32.21      2.09 o
   8   3  11        2.66        4.48      1.94 o
   0   4  11      499.79      520.41      7.22 o
   1   4  11      246.55      250.23      2.50 o
   2   4  11       28.92       27.96      1.81 o
   3   4  11       22.18       24.48      1.85 o
   4   4  11      219.48      230.83      2.60 o
   5   4  11      100.16      100.06      2.05 o
   6   4  11       42.62       38.82      1.85 o
   7   4  11       14.52       16.34      1.87 o
   8   4  11       23.57       21.18      2.53 o
   0   5  11      114.37      108.09      4.87 o
   1   5  11      176.34      182.33      3.55 o
   2   5  11       88.10       87.21      2.19 o
   3   5  11        0.14        3.07      1.94 o
   4   5  11       16.28       18.93      1.51 o
   5   5  11      143.61      135.52      2.04 o
   6   5  11       14.95       12.95      1.74 o
   7   5  11        0.34        1.87      1.96 o
   0   6  11      152.29      144.56      2.93 o
   1   6  11       47.30       45.00      1.62 o
   2   6  11      225.01      215.38      2.80 o
   3   6  11      133.61      139.91      2.49 o
   4   6  11      124.13      114.83      2.29 o
   5   6  11       26.31       24.87      1.53 o
   6   6  11       11.15       12.52      1.82 o
   7   6  11       14.95       17.46      1.95 o
   0   7  11      887.67      866.07     13.97 o
   1   7  11       44.39       44.52      1.74 o
   2   7  11      134.69      140.42      1.91 o
   3   7  11       17.25       12.92      1.72 o
   4   7  11      111.34      118.21      2.34 o
   5   7  11       14.84       15.92      1.63 o
   6   7  11       15.00       19.19      2.16 o
   7   7  11        6.04        7.71      2.05 o
   0   8  11      203.94      196.06      2.85 o
   1   8  11       85.28       84.14      1.99 o
   2   8  11       87.68       79.33      1.77 o
   3   8  11       73.14       70.14      1.98 o
   4   8  11       32.64       31.70      1.59 o
   5   8  11       56.11       55.78      1.75 o
   6   8  11        4.91        5.78      1.67 o
   0   9  11      274.24      257.82      3.32 o
   1   9  11       27.08       25.76      1.78 o
   2   9  11      161.52      156.26      2.32 o
   3   9  11       32.34       28.94      1.97 o
   4   9  11       90.79       84.16      2.05 o
   5   9  11        5.72        7.26      1.67 o
   6   9  11       10.25       12.36      2.09 o
   0  10  11       52.41       47.60      2.26 o
   1  10  11       34.71       32.30      1.93 o
   2  10  11       20.03       20.44      2.00 o
   3  10  11        6.50        4.04      1.99 o
   4  10  11       20.84       20.51      1.93 o
   5  10  11       35.68       35.49      1.97 o
   0  11  11       58.53       60.26      2.91 o
   1  11  11        0.76        2.27      1.75 o
   2  11  11       26.78       30.17      2.30 o
   3  11  11        7.08        6.47      2.04 o
   4  11  11        2.41        4.12      2.09 o
   0  12  11        1.92        3.09      2.83 o
   1  12  11        6.50        8.06      2.06 o
   2  12  11       11.51        9.77      2.39 o
   3  12  11       20.14       19.97      2.33 o
   0  13  11        0.15        0.27      2.68 o
   1   0  12       54.32       49.13      3.39 o
   2   0  12      188.64      161.10      4.18 o
   3   0  12     1203.07     1177.41     22.22 o
   4   0  12      263.67      241.19      8.14 o
   5   0  12       10.92        7.74      3.09 o
   6   0  12       51.07       53.81      2.47 o
   7   0  12       17.92       16.98      3.35 o
   8   0  12       66.49       63.91      3.35 o
   1   1  12      684.38      667.83      7.24 o
   2   1  12      353.86      349.03      4.85 o
   3   1  12      239.95      258.84      2.53 o
   4   1  12       91.63       83.23      2.35 o
   5   1  12      623.02      620.03      7.19 o
   6   1  12       77.09       81.68      1.84 o
   7   1  12       43.35       45.05      1.91 o
   8   1  12        9.33       12.32      2.17 o
   0   2  12      278.85      287.39      6.11 o
   1   2  12      516.17      509.39      5.98 o
   2   2  12       84.24       77.87      2.72 o
   3   2  12       23.62       21.64      1.66 o
   4   2  12      142.19      149.31      2.05 o
   5   2  12      131.52      138.35      1.98 o
   6   2  12       40.45       38.88      1.96 o
   7   2  12       10.07       11.61      2.23 o
   8   2  12       16.00       17.30      1.99 o
   0   3  12     1421.68     1514.36     10.33 o
   1   3  12      522.29      544.76      3.90 o
   2   3  12      397.63      379.31      3.49 o
   3   3  12      177.70      197.96      2.79 o
   4   3  12      285.73      283.08      2.65 o
   5   3  12       16.81       22.55      1.79 o
   6   3  12       16.68       16.51      1.75 o
   7   3  12        4.49        3.36      1.86 o
   8   3  12        3.42        6.03      2.46 o
   0   4  12       40.78       29.80      4.60 o
   1   4  12       79.91       91.33      2.12 o
   2   4  12      179.52      179.29      2.11 o
   3   4  12      121.70      107.25      2.00 o
   4   4  12       14.31       15.85      1.97 o
   5   4  12       30.08       24.95      1.89 o
   6   4  12       59.74       61.89      2.10 o
   7   4  12       15.32       13.51      2.09 o
   0   5  12      111.16      109.02      2.92 o
   1   5  12       19.30       23.37      1.80 o
   2   5  12      431.52      445.50      3.12 o
   3   5  12       73.86       76.38      2.23 o
   4   5  12       35.69       33.09      1.94 o
   5   5  12       17.99       12.71      1.71 o
   6   5  12       30.29       29.42      2.04 o
   7   5  12       19.00       20.72      2.50 o
   0   6  12      376.21      367.84      6.53 o
   1   6  12       89.37       91.42      1.85 o
   2   6  12      100.37       98.94      2.41 o
   3   6  12       48.58       51.92      1.91 o
   4   6  12      248.00      227.91      3.07 o
   5   6  12       19.82       16.77      2.29 o
   6   6  12        3.98        3.34      1.80 o
   7   6  12       14.56       10.18      1.78 o
   0   7  12       92.98      107.19      2.35 o
   1   7  12        4.92        5.00      1.79 o
   2   7  12      204.57      196.88      2.16 o
   3   7  12        2.69        5.30      1.54 o
   4   7  12       11.86       12.74      2.24 o
   5   7  12       32.83       31.46      2.15 o
   6   7  12       14.51       15.47      2.00 o
   0   8  12       18.40       19.60      2.25 o
   1   8  12      162.00      165.37      2.61 o
   2   8  12       92.09       95.05      2.50 o
   3   8  12       11.69       14.62      2.06 o
   4   8  12       94.84       96.92      2.43 o
   5   8  12       50.33       43.83      2.03 o
   6   8  12        1.91        3.64      1.90 o
   0   9  12       27.55       28.49      2.33 o
   1   9  12       41.96       44.55      1.81 o
   2   9  12       23.98       24.49      1.63 o
   3   9  12       46.75       41.97      2.12 o
   4   9  12       36.88       33.63      1.87 o
   5   9  12       19.01       23.57      2.27 o
   0  10  12        7.52        6.04      2.65 o
   1  10  12        1.53        1.65      2.02 o
   2  10  12        4.43        3.76      1.79 o
   3  10  12        5.72        8.32      1.88 o
   4  10  12        2.65        4.08      2.22 o
   5  10  12        2.50        4.74      2.07 o
   0  11  12       22.73       19.40      2.24 o
   1  11  12        3.56        6.16      1.86 o
   2  11  12       23.29       24.60      2.02 o
   3  11  12       26.63       33.78      2.44 o
   4  11  12        3.89        5.95      2.21 o
   0  12  12        1.41        0.91      2.89 o
   1  12  12        2.13        4.03      1.88 o
   2  12  12       18.85       19.07      2.00 o
   3  12  12       13.38       12.73      2.43 o
   1   0  13      696.40      752.56      6.80 o
   2   0  13        7.63        9.31      4.20 o
   3   0  13        1.74        2.52      2.51 o
   4   0  13     2420.32     2362.77     62.42 o
   5   0  13      371.18      339.17      7.95 o
   6   0  13        1.34       -0.23      2.53 o
   7   0  13        2.13        1.44      4.09 o
   8   0  13       25.98       33.62      3.83 o
   1   1  13      144.61      158.99      5.04 o
   2   1  13       89.02       80.03      3.24 o
   3   1  13      177.79      172.05      2.30 o
   4   1  13      272.85      285.15      3.15 o
   5   1  13      179.25      161.27      2.67 o
   6   1  13       14.58       17.13      1.87 o
   7   1  13       13.08       16.91      2.01 o
   8   1  13       35.02       33.40      2.26 o
   0   2  13       88.58       91.46      3.95 o
   1   2  13      548.65      561.66      5.98 o
   2   2  13      405.53      423.85      4.94 o
   3   2  13      129.56      139.36      2.12 o
   4   2  13      180.56      172.54      3.57 o
   5   2  13      194.75      204.91      3.05 o
   6   2  13       19.97       21.13      1.75 o
   7   2  13        9.31       11.70      1.97 o
   8   2  13        4.07        8.09      2.44 o
   0   3  13        1.38        2.05      4.56 o
   1   3  13      196.63      195.68      4.01 o
   2   3  13      179.55      183.07      2.68 o
   3   3  13      139.81      148.91      2.45 o
   4   3  13       32.00       30.02      1.70 o
   5   3  13      120.19      121.15      4.39 o
   6   3  13       21.48       19.37      1.81 o
   7   3  13       14.56       18.49      2.04 o
   0   4  13       66.41       66.51      3.53 o
   1   4  13      301.29      294.85      3.03 o
   2   4  13      107.22      113.49      2.29 o
   3   4  13       53.54       49.13      1.85 o
   4   4  13      158.19      162.97      2.30 o
   5   4  13      285.41      255.68      2.52 o
   6   4  13       83.10       82.02      2.17 o
   7   4  13       10.21       10.78      2.14 o
   0   5  13      395.15      388.01      4.29 o
   1   5  13       39.46       52.22      2.10 o
   2   5  13       72.82       71.72      2.01 o
   3   5  13      408.55      393.34      5.82 o
   4   5  13       63.53       59.92      1.60 o
   5   5  13       78.28       84.33      2.16 o
   6   5  13       14.52       13.82      2.16 o
   7   5  13        6.59        6.43      2.24 o
   0   6  13       69.08       71.97      5.74 o
   1   6  13      617.71      583.03      4.10 o
   2   6  13       20.54       18.26      2.02 o
   3   6  13      500.79      471.50      6.20 o
   4   6  13        9.36        7.85      1.67 o
   5   6  13       32.73       33.16      1.89 o
   6   6  13        4.36        5.65      2.16 o
   7   6  13       11.03        8.67      2.63 o
   0   7  13      133.46      125.66      2.68 o
   1   7  13      108.81       94.90      1.92 o
   2   7  13        5.87        5.72      1.66 o
   3   7  13      138.28      124.34      2.62 o
   4   7  13       20.19       22.02      1.72 o
   5   7  13       12.84       12.46      2.34 o
   6   7  13       13.20       14.14      2.10 o
   0   8  13      269.47      241.17      2.80 o
   1   8  13       72.03       73.05      2.01 o
   2   8  13        7.00       10.23      2.07 o
   3   8  13       37.06       35.59      1.99 o
   4   8  13      191.34      213.72      2.43 o
   5   8  13       15.38       12.92      1.78 o
   6   8  13        0.98        2.12      1.91 o
   0   9  13      255.24      248.01      3.29 o
   1   9  13      186.62      191.88      2.16 o
   2   9  13       39.14       37.07      2.03 o
   3   9  13        8.83       12.13      1.95 o
   4   9  13        4.04        5.57      2.12 o
   5   9  13       22.58       27.42      2.00 o
   0  10  13        5.71        7.34      2.59 o
   1  10  13        2.81        4.64      1.91 o
   2  10  13       12.92       12.81      1.90 o
   3  10  13        8.96       12.50      2.05 o
   4  10  13       13.62       15.79      2.11 o
   5  10  13        8.01       10.93      2.47 o
   0  11  13        0.00        1.31      2.48 o
   1  11  13       38.85       40.13      2.08 o
   2  11  13       17.07       16.63      1.92 o
   3  11  13        4.97        6.03      2.18 o
   4  11  13        9.34       11.99      2.00 o
   0  12  13        4.12        2.82      2.27 o
   1  12  13        3.68        5.98      2.18 o
   2  12  13        9.23       11.49      2.39 o
   1   0  14        4.73       -1.74      2.91 o
   2   0  14      141.91      147.55      4.92 o
   3   0  14       89.60       86.33      2.84 o
   4   0  14        4.30        7.24      3.13 o
   5   0  14      137.97      139.10      4.10 o
   6   0  14       18.81       14.09      2.75 o
   7   0  14        6.57       10.09      3.47 o
   8   0  14       10.44        9.34      3.89 o
   1   1  14       36.05       40.45      4.37 o
   2   1  14       46.69       50.60      4.33 o
   3   1  14      379.31      375.69      3.11 o
   4   1  14      870.38      851.81      7.39 o
   5   1  14      164.73      154.39      2.41 o
   6   1  14        2.32        3.78      1.72 o
   7   1  14        2.85        7.63      2.21 o
   8   1  14        2.30        4.91      2.67 o
   0   2  14      928.40      920.28      8.07 o
   1   2  14      377.21      381.38      6.04 o
   2   2  14      543.82      511.16      8.81 o
   3   2  14      430.76      418.36      4.99 o
   4   2  14      115.47      110.53      1.93 o
   5   2  14      220.53      220.78      2.85 o
   6   2  14        8.37        4.20      2.01 o
   7   2  14        0.45        1.77      1.84 o
   0   3  14       82.57       87.10      4.77 o
   1   3  14       73.26       60.97      2.42 o
   2   3  14      286.67      250.14      5.90 o
   3   3  14       66.08       65.40      2.08 o
   4   3  14       26.83       25.16      1.99 o
   5   3  14       30.46       26.17      2.07 o
   6   3  14        9.84       10.47      2.06 o
   7   3  14        4.85        6.23      1.76 o
   0   4  14       25.06       17.36      4.41 o
   1   4  14      408.29      417.74      4.25 o
   2   4  14      201.68      190.85      3.42 o
   3   4  14       46.85       43.98      1.74 o
   4   4  14       99.67       96.50      3.22 o
   5   4  14       50.05       54.12      2.03 o
   6   4  14       26.77       24.50      1.85 o
   7   4  14       28.49       30.99      2.41 o
   0   5  14      147.15      163.32      5.97 o
   1   5  14      203.82      210.45      3.42 o
   2   5  14      230.01      222.30      3.26 o
   3   5  14       28.06       31.61      2.23 o
   4   5  14       98.52       98.92      2.04 o
   5   5  14       26.57       21.86      1.77 o
   6   5  14       17.54       18.75      1.68 o
   7   5  14       42.11       43.87      2.55 o
   0   6  14      729.16      740.80     13.51 o
   1   6  14      306.55      290.25      3.11 o
   2   6  14       24.68       28.03      2.02 o
   3   6  14       66.98       59.47      2.16 o
   4   6  14      139.97      126.47      2.05 o
   5   6  14       31.20       26.67      1.95 o
   6   6  14        4.61        7.97      2.15 o
   7   6  14       17.06       16.71      2.67 o
   0   7  14      776.38      752.15     23.97 o
   1   7  14      136.64      125.94      2.16 o
   2   7  14      136.99      129.37      2.53 o
   3   7  14      405.74      386.82      3.75 o
   4   7  14       79.38       85.42      2.24 o
   5   7  14        6.80        5.15      1.97 o
   6   7  14       13.38       13.85      1.90 o
   0   8  14       75.74       69.00      2.23 o
   1   8  14      256.20      253.56      2.77 o
   2   8  14       49.76       41.53      1.94 o
   3   8  14       17.14       14.06      1.94 o
   4   8  14       22.59       23.75      2.03 o
   5   8  14       19.03       18.88      2.04 o
   6   8  14       15.32       14.66      2.32 o
   0   9  14      172.64      180.93      3.17 o
   1   9  14       96.59       93.43      2.22 o
   2   9  14        2.71        2.63      1.90 o
   3   9  14       43.91       45.36      2.24 o
   4   9  14       23.13       25.09      1.77 o
   5   9  14       10.81       11.16      1.98 o
   0  10  14       73.39       76.81      2.19 o
   1  10  14       25.77       31.52      2.00 o
   2  10  14        4.36        5.84      2.16 o
   3  10  14        9.50       10.55      1.90 o
   4  10  14       10.03       10.47      1.97 o
   0  11  14        0.95        3.52      2.81 o
   1  11  14        0.95        1.54      1.72 o
   2  11  14        2.34        4.06      1.99 o
   3  11  14        5.52        4.97      1.99 o
   0  12  14        7.35        6.39      2.68 o
   1  12  14        1.82        4.22      2.14 o
   2  12  14        6.98       10.33      2.04 o
   1   0  15       75.69       82.38      3.53 o
   2   0  15       22.51       26.46      4.35 o
   3   0  15       31.96       27.57      2.44 o
   4   0  15       92.17       77.04      4.49 o
   5   0  15        0.00        0.21      3.17 o
   6   0  15       18.04       14.98      2.65 o
   7   0  15       25.16       25.42      3.71 o
   1   1  15      131.84      143.53      4.96 o
   2   1  15       14.54       11.02      2.16 o
   3   1  15      127.64      125.50      2.24 o
   4   1  15      262.18      276.93      2.58 o
   5   1  15      323.43      315.15      5.21 o
   6   1  15        2.62        0.38      2.28 o
   7   1  15       13.06       14.09      2.49 o
   0   2  15        0.40        3.51      4.50 o
   1   2  15      624.62      621.99      6.80 o
   2   2  15      338.20      336.76      4.01 o
   3   2  15       42.89       37.16      2.04 o
   4   2  15      157.53      162.70      2.39 o
   5   2  15        2.37        2.38      1.76 o
   6   2  15       53.00       48.12      1.80 o
   7   2  15       12.85       12.21      2.07 o
   0   3  15        0.61       -1.92      3.14 o
   1   3  15      420.08      404.29      9.04 o
   2   3  15      360.77      341.88      3.67 o
   3   3  15       46.97       50.81      2.23 o
   4   3  15      319.20      302.51      3.29 o
   5   3  15       63.24       61.59      1.69 o
   6   3  15       23.35       23.57      1.81 o
   7   3  15        3.93        1.58      1.87 o
   0   4  15        4.69        6.06      4.33 o
   1   4  15      141.39      148.74      2.64 o
   2   4  15      286.71      285.14      5.08 o
   3   4  15      100.85       88.82      2.19 o
   4   4  15       67.50       71.87      1.97 o
   5   4  15      133.76      119.98      2.55 o
   6   4  15       48.50       48.19      2.31 o
   7   4  15       21.14       25.65      2.08 o
   0   5  15        0.53        1.79      2.51 o
   1   5  15       36.24       37.56      2.26 o
   2   5  15       36.85       32.05      1.97 o
   3   5  15       46.71       46.39      2.48 o
   4   5  15      156.86      138.47      2.37 o
   5   5  15       16.88       15.14      1.59 o
   6   5  15        3.44        6.16      1.98 o
   7   5  15        0.82        3.68      2.13 o
   0   6  15       37.87       39.44      3.19 o
   1   6  15      122.83      132.47      2.38 o
   2   6  15       31.52       29.75      1.86 o
   3   6  15       99.79      108.37      2.15 o
   4   6  15        3.39        1.16      1.67 o
   5   6  15        0.85        1.92      1.86 o
   6   6  15       19.58       21.29      2.16 o
   0   7  15      426.85      434.93     11.15 o
   1   7  15       26.28       26.83      1.88 o
   2   7  15      100.45      101.20      1.94 o
   3   7  15       28.08       24.33      2.30 o
   4   7  15       81.76       80.61      1.97 o
   5   7  15       17.98       21.41      1.95 o
   6   7  15        1.55        2.81      2.53 o
   0   8  15       10.15       11.25      2.32 o
   1   8  15       26.97       24.69      1.93 o
   2   8  15       71.70       60.93      1.63 o
   3   8  15       31.53       31.79      1.83 o
   4   8  15       22.98       24.26      1.67 o
   5   8  15        0.26        1.48      2.18 o
   0   9  15      115.72      123.49      3.11 o
   1   9  15       54.92       51.19      1.86 o
   2   9  15       13.45       17.64      1.95 o
   3   9  15        3.46        4.13      1.96 o
   4   9  15        4.80        6.96      1.85 o
   5   9  15       15.52       16.39      2.35 o
   0  10  15        4.38        6.00      2.69 o
   1  10  15       49.24       53.38      2.45 o
   2  10  15        3.33        2.61      2.01 o
   3  10  15       19.08       20.48      2.33 o
   4  10  15        0.34        1.71      2.10 o
   0  11  15        2.59        3.70      3.43 o
   1  11  15        4.19        5.10      2.22 o
   2  11  15        0.15       -0.39      1.84 o
   3  11  15       24.49       24.42      2.30 o
   0  12  15        8.87       11.31      2.92 o
   1  12  15       14.71       15.74      2.20 o
   1   0  16       58.15       54.77      4.52 o
   2   0  16      214.38      227.06      4.29 o
   3   0  16       52.77       58.56      5.14 o
   4   0  16      823.74      753.66      4.85 o
   5   0  16      136.06      132.44      6.65 o
   6   0  16        0.90        2.48      3.25 o
   7   0  16       97.40       96.98      2.94 o
   1   1  16       27.96       31.14      4.35 o
   2   1  16      104.69      101.95      3.47 o
   3   1  16      290.99      289.86      2.79 o
   4   1  16      522.24      501.37      6.53 o
   5   1  16      112.90      109.93      3.51 o
   6   1  16       54.83       49.93      2.26 o
   7   1  16        7.08        8.31      2.06 o
   0   2  16       15.68       20.54      4.52 o
   1   2  16      577.66      619.02      6.92 o
   2   2  16       29.15       49.21      8.53 o
   3   2  16       47.08       47.89      2.08 o
   4   2  16       44.02       41.30      1.89 o
   5   2  16       58.67       62.93      2.04 o
   6   2  16       30.20       32.73      2.30 o
   7   2  16       10.62       10.72      2.23 o
   0   3  16      570.76      590.43      7.07 o
   1   3  16      336.40      356.49      5.29 o
   2   3  16      305.54      306.08      3.54 o
   3   3  16      244.01      237.60      4.42 o
   4   3  16       18.31       20.26      1.83 o
   5   3  16       29.15       31.33      1.76 o
   6   3  16       22.01       17.08      2.17 o
   7   3  16       36.51       33.96      2.05 o
   0   4  16       73.18       71.96      3.58 o
   1   4  16       57.31       58.12      2.70 o
   2   4  16      192.76      179.15      5.03 o
   3   4  16       90.72       85.63      1.89 o
   4   4  16      109.16      107.61      1.97 o
   5   4  16       46.81       49.24      2.13 o
   6   4  16       24.70       23.22      2.12 o
   7   4  16        1.27       11.20      6.27 o
   0   5  16      354.82      349.07      4.17 o
   1   5  16       32.43       33.95      3.28 o
   2   5  16       41.41       36.68      2.32 o
   3   5  16        7.30        9.65      1.83 o
   4   5  16      113.08      105.97      1.84 o
   5   5  16       47.80       45.49      2.03 o
   6   5  16       18.91       22.03      1.90 o
   7   5  16        8.02        5.73      2.41 o
   0   6  16      505.15      487.25      4.47 o
   1   6  16       19.10       20.94      2.58 o
   2   6  16       99.61       88.82      2.21 o
   3   6  16       72.54       74.63      3.66 o
   4   6  16      134.96      130.65      2.02 o
   5   6  16        3.66        5.18      1.85 o
   6   6  16        1.22        1.38      2.10 o
   0   7  16      513.17      485.71      9.45 o
   1   7  16      250.20      229.82      4.28 o
   2   7  16       38.87       33.77      1.78 o
   3   7  16       46.48       46.03      2.00 o
   4   7  16        9.86       12.67      1.66 o
   5   7  16       32.25       32.14      2.10 o
   6   7  16        6.97        9.38      2.55 o
   0   8  16        1.71        7.51      3.26 o
   1   8  16      307.67      295.24      6.42 o
   2   8  16       50.41       50.25      2.06 o
   3   8  16       27.50       27.11      2.17 o
   4   8  16        6.78        7.11      1.73 o
   5   8  16       18.81       17.76      2.09 o
   0   9  16      174.08      158.12      4.19 o
   1   9  16       11.74       11.73      1.65 o
   2   9  16       35.59       37.11      2.17 o
   3   9  16       37.11       38.78      1.84 o
   4   9  16        0.73       26.67     10.47 o
   5   9  16        6.32        7.55      2.16 o
   0  10  16        5.49        7.48      3.26 o
   1  10  16       17.05       18.08      1.88 o
   2  10  16       10.88       13.02      1.99 o
   3  10  16        1.12        1.29      2.28 o
   4  10  16       16.36       21.15      2.16 o
   0  11  16        9.77       13.12      2.83 o
   1  11  16        6.00        6.39      1.96 o
   2  11  16        8.96       10.78      2.20 o
   3  11  16        4.82        5.19      2.51 o
   1   0  17        0.64       -0.92      2.95 o
   2   0  17      122.56      108.14      3.66 o
   3   0  17      551.00      548.84     12.39 o
   4   0  17        7.12        6.63      2.69 o
   5   0  17       20.98       22.15      2.66 o
   6   0  17       28.37       32.78      3.33 o
   7   0  17        0.01        2.46      3.48 o
   1   1  17       35.82       44.80      4.60 o
   2   1  17      117.87      116.74      2.93 o
   3   1  17      153.47      161.96      3.79 o
   4   1  17      280.14      291.86      7.16 o
   5   1  17       72.13       70.99      2.04 o
   6   1  17       23.85       23.75      2.00 o
   7   1  17       54.13       52.18      2.21 o
   0   2  17       90.36       98.08      3.78 o
   1   2  17      473.42      494.06      5.52 o
   2   2  17      102.78      107.51      2.10 o
   3   2  17       13.92       15.58      3.93 o
   4   2  17       97.01      108.17      3.00 o
   5   2  17        1.73        1.42      2.03 o
   6   2  17        7.05        8.21      1.94 o
   7   2  17        2.60        2.56      2.11 o
   0   3  17     1129.84     1080.84      8.43 o
   1   3  17      379.28      375.54      6.50 o
   2   3  17      317.46      296.56      3.45 o
   3   3  17      177.51      165.05      2.94 o
   4   3  17       78.81       72.17      2.02 o
   5   3  17      144.17      149.88      2.68 o
   6   3  17       62.32       68.27      2.29 o
   7   3  17        2.42        6.54      2.12 o
   0   4  17        7.74       12.69      4.45 o
   1   4  17      140.65      138.88      2.53 o
   2   4  17       44.07       45.13      2.26 o
   3   4  17      116.06      108.41      3.43 o
   4   4  17        9.39       11.28      1.62 o
   5   4  17       57.73       59.18      1.93 o
   6   4  17        0.12        2.09      2.24 o
   7   4  17       14.04       11.12      2.26 o
   0   5  17      131.66      136.27      5.08 o
   1   5  17      118.13      124.69      2.59 o
   2   5  17        9.10        9.74      1.96 o
   3   5  17      248.23      237.24      2.33 o
   4   5  17      169.08      165.62      2.78 o
   5   5  17        2.88        4.25      1.96 o
   6   5  17        6.82        7.95      1.86 o
   0   6  17        0.01        1.65      2.52 o
   1   6  17      299.76      297.74      3.46 o
   2   6  17        8.35        7.26      1.82 o
   3   6  17      103.01      102.84      2.13 o
   4   6  17        5.90        5.70      1.65 o
   5   6  17        2.96        3.94      1.85 o
   6   6  17        2.02        2.16      2.27 o
   0   7  17      777.28      774.16     14.23 o
   1   7  17        3.28        4.08      1.80 o
   2   7  17       80.29       77.80      2.16 o
   3   7  17       21.80       19.31      2.20 o
   4   7  17       12.00       13.21      1.80 o
   5   7  17        3.96        3.90      2.17 o
   6   7  17        8.91       13.00      2.60 o
   0   8  17      272.09      260.16      7.08 o
   1   8  17       65.38       67.60      2.88 o
   2   8  17       36.65       43.90      2.05 o
   3   8  17        6.41        9.39      1.94 o
   4   8  17        1.38        4.34      1.65 o
   5   8  17        2.59        1.64      2.04 o
   0   9  17        0.00        1.65      3.19 o
   1   9  17       29.36       24.74      2.00 o
   2   9  17        1.30        1.12      1.99 o
   3   9  17        9.08        6.42      1.95 o
   4   9  17       18.65       24.67      2.15 o
   0  10  17        8.53       10.75      3.43 o
   1  10  17       27.92       27.43      1.88 o
   2  10  17       13.09       11.31      1.90 o
   3  10  17        3.42        4.76      1.83 o
   0  11  17       24.96       25.58      2.99 o
   1  11  17        0.82        4.05      1.94 o
   2  11  17        7.02        9.28      2.34 o
   1   0  18       61.07       59.71      4.52 o
   2   0  18       82.61       91.29      3.68 o
   3   0  18        7.60       12.27      2.58 o
   4   0  18      210.91      186.31      4.51 o
   5   0  18       98.40       81.60      5.67 o
   6   0  18       32.83       32.29      3.46 o
   7   0  18       18.35       22.78      3.74 o
   1   1  18       21.09       18.26      4.46 o
   2   1  18      128.68      136.68      3.01 o
   3   1  18       42.43       44.42      1.93 o
   4   1  18        8.97        8.95      2.31 o
   5   1  18       28.29       26.81      2.14 o
   6   1  18        5.82        6.86      1.98 o
   7   1  18       23.93       22.40      2.60 o
   0   2  18       52.79       48.52      3.47 o
   1   2  18      225.36      232.98      4.29 o
   2   2  18       15.59       26.34      2.55 o
   3   2  18      153.20      152.57      3.40 o
   4   2  18       61.21       58.81      1.87 o
   5   2  18       17.04       20.33      2.09 o
   6   2  18       70.70       77.30      2.41 o
   7   2  18        0.28        0.93      1.94 o
   0   3  18        2.40        3.68      4.85 o
   1   3  18      513.65      479.58      4.52 o
   2   3  18       34.31       39.56      2.63 o
   3   3  18      129.51      131.82      2.56 o
   4   3  18       58.57       48.24      3.22 o
   5   3  18       31.52       34.54      2.16 o
   6   3  18       51.46       42.46      2.27 o
   7   3  18        3.91        2.87      2.75 o
   0   4  18       89.83       80.91      3.62 o
   1   4  18      288.35      294.42      2.97 o
   2   4  18       29.01       28.51      2.38 o
   3   4  18       44.55       43.82      2.10 o
   4   4  18       28.45       26.64      1.79 o
   5   4  18       53.23       45.25      2.01 o
   6   4  18       10.10       10.13      2.20 o
   0   5  18       18.05       19.83      4.66 o
   1   5  18      130.95      121.74      2.55 o
   2   5  18      194.25      175.75      3.41 o
   3   5  18        1.72        4.93      1.92 o
   4   5  18       19.43       24.68      1.85 o
   5   5  18       13.55       16.11      2.02 o
   6   5  18        2.09        5.06      2.02 o
   0   6  18       82.33       87.63      3.67 o
   1   6  18       14.90       19.83      2.06 o
   2   6  18       57.67       51.06      2.36 o
   3   6  18        2.41        2.38      1.81 o
   4   6  18        5.59        4.71      1.78 o
   5   6  18        0.06        0.62      1.77 o
   6   6  18       14.81       18.12      2.34 o
   0   7  18      170.01      180.29      2.95 o
   1   7  18        7.44       13.06      2.04 o
   2   7  18       53.26       57.92      2.67 o
   3   7  18       98.40       90.55      2.32 o
   4   7  18       30.25       30.19      1.93 o
   5   7  18       10.54       12.71      2.04 o
   0   8  18      126.71      112.44      5.72 o
   1   8  18       57.19       52.95      2.40 o
   2   8  18       22.07       27.34      2.15 o
   3   8  18       57.31       57.80      2.21 o
   4   8  18       15.21       15.72      2.02 o
   5   8  18        0.99        4.60      2.14 o
   0   9  18       98.75       86.23      3.09 o
   1   9  18       38.31       36.16      2.14 o
   2   9  18        7.19       10.75      2.14 o
   3   9  18       23.01       17.77      2.09 o
   4   9  18       13.40       12.33      1.94 o
   0  10  18        9.54        7.25      4.18 o
   1  10  18       18.31       24.94      2.03 o
   2  10  18       13.01       13.69      1.87 o
   3  10  18        1.16        1.20      1.86 o
   0  11  18       13.95       10.93      3.08 o
   1  11  18        4.81        5.98      2.10 o
   1   0  19       68.74       69.68      4.60 o
   2   0  19      792.48      772.59      6.27 o
   3   0  19       33.74       36.56      2.64 o
   4   0  19      161.60      155.47      5.31 o
   5   0  19       17.26       15.88      2.84 o
   6   0  19        1.96        1.19      3.37 o
   7   0  19        8.58       14.36      3.63 o
   1   1  19       45.27       59.60      4.71 o
   2   1  19       75.16       74.90      2.82 o
   3   1  19      249.72      219.96      4.50 o
   4   1  19       30.15       34.80      1.89 o
   5   1  19      102.32       99.63      2.54 o
   6   1  19        2.34        4.57      2.43 o
   7   1  19       33.14       28.45      2.50 o
   0   2  19       63.15       64.25      4.81 o
   1   2  19      250.17      227.27      4.37 o
   2   2  19       48.94       47.29      2.05 o
   3   2  19      187.92      187.98      2.79 o
   4   2  19       21.87       19.12      2.02 o
   5   2  19      186.74      191.13      2.85 o
   6   2  19       10.07       10.89      2.06 o
   7   2  19       11.06       10.82      2.27 o
   0   3  19      371.32      419.28      6.23 o
   1   3  19      344.32      340.11      9.16 o
   2   3  19       12.56       16.56      2.24 o
   3   3  19       47.82       46.73      5.02 o
   4   3  19       76.38       76.90      2.02 o
   5   3  19        2.40        3.61      2.13 o
   6   3  19       21.56       23.56      2.12 o
   0   4  19       25.77       33.63      4.62 o
   1   4  19       53.10       56.51      2.40 o
   2   4  19       44.17       47.45      2.66 o
   3   4  19       29.00       28.54      1.85 o
   4   4  19       48.04       48.30      1.86 o
   5   4  19        1.84        3.81      2.18 o
   6   4  19        9.09        8.84      2.32 o
   0   5  19      266.90      233.17      4.37 o
   1   5  19       71.03       75.40      2.38 o
   2   5  19      111.78      110.16      2.87 o
   3   5  19      113.15      109.84      2.16 o
   4   5  19       32.52       36.50      1.99 o
   5   5  19       41.06       40.04      1.91 o
   6   5  19        4.63        6.88      1.96 o
   0   6  19       46.36       43.06      3.29 o
   1   6  19       27.31       35.60      2.34 o
   2   6  19       28.46       26.36      2.63 o
   3   6  19       33.78       39.77      3.58 o
   4   6  19        0.46        0.65      1.83 o
   5   6  19        3.33        4.43      1.85 o
   0   7  19       91.06       90.01      2.93 o
   1   7  19       92.46       97.24      2.31 o
   2   7  19       48.52       42.72      2.56 o
   3   7  19        7.67       10.45      1.96 o
   4   7  19        5.04        6.71      1.82 o
   5   7  19       25.82       28.51      2.24 o
   0   8  19        6.72        5.15      3.28 o
   1   8  19      100.78       92.42      3.21 o
   2   8  19       42.82       43.72      2.25 o
   3   8  19        1.46        2.12      1.95 o
   4   8  19       33.42       35.20      2.00 o
   0   9  19        0.30        1.83      2.75 o
   1   9  19        7.02        8.35      1.96 o
   2   9  19       27.70       26.46      2.47 o
   3   9  19        1.86        5.78      2.00 o
   4   9  19       16.18       16.49      2.00 o
   0  10  19       17.23       19.65      3.55 o
   1  10  19        9.68       10.57      2.02 o
   2  10  19       23.17       23.48      2.96 o
   3  10  19        1.22        3.64      2.10 o
   0  11  19        0.23       -1.32      2.53 o
   1   0  20      200.21      205.08      4.08 o
   2   0  20       73.62       79.81      4.96 o
   3   0  20       68.06       72.60      3.33 o
   4   0  20      134.39      136.17      3.92 o
   5   0  20       11.77        6.41      2.62 o
   6   0  20       51.51       49.89      3.05 o
   0   1  20       25.60       31.87      4.50 o
   1   1  20        7.66        9.72      3.10 o
   2   1  20        7.48        5.51      3.16 o
   3   1  20       69.18       72.45      2.19 o
   4   1  20       11.70       10.28      2.26 o
   5   1  20       48.90       48.76      2.09 o
   6   1  20        5.85        5.42      2.46 o
   0   2  20      128.16      132.13      5.17 o
   1   2  20      243.59      232.96      3.13 o
   2   2  20       55.34       47.75      3.36 o
   3   2  20       13.69       12.74      2.23 o
   4   2  20       37.70       36.07      1.92 o
   5   2  20       12.40       13.98      2.14 o
   6   2  20       41.48       46.56      2.61 o
   0   3  20      196.06      183.96      5.38 o
   1   3  20      370.79      351.53      3.59 o
   2   3  20      817.29      815.03      5.51 o
   3   3  20      203.04      200.53      2.77 o
   4   3  20        3.74        5.28      2.28 o
   5   3  20      121.52      125.92      3.02 o
   6   3  20       62.70       65.75      2.27 o
   0   4  20        3.76       -3.93      4.31 o
   1   4  20       10.49        9.51      2.58 o
   2   4  20        7.61        6.87      2.34 o
   3   4  20      101.70       92.51      1.99 o
   4   4  20       15.33       13.00      1.86 o
   5   4  20       21.35       21.94      2.45 o
   6   4  20       22.69       27.54      2.36 o
   0   5  20       38.65       49.75      4.77 o
   1   5  20       25.27       28.04      2.31 o
   2   5  20      137.68      147.79      2.76 o
   3   5  20       76.43       68.80      2.43 o
   4   5  20       17.74       18.27      1.82 o
   5   5  20       16.20       16.48      2.05 o
   6   5  20       25.43       25.66      2.17 o
   0   6  20       94.45       92.74      3.92 o
   1   6  20       64.83       59.40      2.42 o
   2   6  20       14.25       16.05      2.62 o
   3   6  20      114.78      107.22      3.18 o
   4   6  20       55.42       52.08      2.14 o
   5   6  20        8.59       12.85      1.84 o
   0   7  20        0.02        0.17      2.34 o
   1   7  20       24.16       23.01      1.99 o
   2   7  20        4.44        3.57      2.65 o
   3   7  20       15.13       13.79      2.13 o
   4   7  20       11.98       11.57      1.70 o
   5   7  20       12.10       14.11      2.10 o
   0   8  20       36.57       44.90      3.37 o
   1   8  20        4.35        5.19      2.10 o
   2   8  20        3.44        4.17      2.11 o
   3   8  20       12.55       13.30      2.33 o
   4   8  20       18.52       14.76      1.99 o
   0   9  20        1.12        4.44      3.37 o
   1   9  20       10.34       12.18      2.47 o
   2   9  20        4.39        3.61      2.20 o
   3   9  20        3.62        4.90      2.15 o
   0  10  20       13.88       12.44      6.53 o
   1  10  20       11.58       14.30      2.60 o
   2  10  20       14.30       15.49      2.40 o
   1   0  21        9.19        9.64      4.48 o
   2   0  21      606.31      586.13      6.53 o
   3   0  21       78.51       77.34      3.40 o
   4   0  21        3.36        3.27      2.76 o
   5   0  21       38.93       43.58      3.43 o
   6   0  21       11.70       10.85      3.99 o
   0   1  21      179.89      185.19      4.23 o
   1   1  21      175.08      184.77      5.21 o
   2   1  21       39.05       42.37      3.26 o
   3   1  21      208.56      198.51      4.93 o
   4   1  21       10.10       10.46      1.93 o
   5   1  21        0.99        3.19      1.92 o
   6   1  21       18.30       21.58      2.14 o
   0   2  21      365.07      360.70      4.91 o
   1   2  21       49.80       36.73      2.76 o
   2   2  21       10.00       15.89      2.33 o
   3   2  21       79.26       78.92      2.78 o
   4   2  21       36.02       43.07      2.30 o
   5   2  21       39.12       33.93      2.25 o
   6   2  21       13.87       16.41      2.39 o
   0   3  21      281.82      281.41      5.75 o
   1   3  21      211.82      223.72      3.49 o
   2   3  21       87.77       84.38      2.88 o
   3   3  21       25.88       26.43      2.67 o
   4   3  21       31.91       31.61      1.81 o
   5   3  21       74.73       71.77      2.40 o
   6   3  21        4.55        3.81      2.18 o
   0   4  21      113.56      113.00      4.91 o
   1   4  21       44.11       45.03      2.69 o
   2   4  21       78.71       69.18      2.49 o
   3   4  21       47.27       50.23      2.43 o
   4   4  21       15.73       14.40      1.95 o
   5   4  21       15.60       19.65      2.22 o
   6   4  21       16.77       14.87      2.21 o
   0   5  21        0.14       -2.64      4.50 o
   1   5  21       18.78       15.76      2.55 o
   2   5  21       20.76       22.83      2.30 o
   3   5  21        7.45        9.95      2.55 o
   4   5  21       10.07        9.48      2.15 o
   5   5  21       23.50       25.40      2.32 o
   0   6  21        0.14        1.76      2.60 o
   1   6  21      102.04      105.81      2.33 o
   2   6  21        5.16        5.50      1.87 o
   3   6  21        6.15        5.70      2.07 o
   4   6  21        9.50        8.14      1.88 o
   5   6  21       18.85       21.00      2.00 o
   0   7  21       20.40       19.94      3.39 o
   1   7  21       11.52       11.95      2.10 o
   2   7  21        3.56        4.59      2.78 o
   3   7  21       12.75       10.96      2.44 o
   4   7  21        2.53        3.40      2.06 o
   0   8  21       14.28       18.30      2.71 o
   1   8  21       22.17       22.27      2.16 o
   2   8  21        3.33        1.74      2.45 o
   3   8  21       16.31       18.99      2.54 o
   4   8  21        0.81       -0.07      2.04 o
   0   9  21        6.75        9.52      3.58 o
   1   9  21        0.84        3.22      2.17 o
   2   9  21        8.74        5.22      2.26 o
   3   9  21       12.63        9.21      2.14 o
   0  10  21        2.36        4.50      3.01 o
   1  10  21       23.82       24.90      2.69 o
   1   0  22      174.96      188.29      5.37 o
   2   0  22        7.85        3.70      3.18 o
   3   0  22       41.23       36.98      3.30 o
   4   0  22       60.22       55.85      5.00 o
   5   0  22       10.37        9.99      2.91 o
   6   0  22        1.05        2.36      2.92 o
   0   1  22       26.13       30.83      4.75 o
   1   1  22       98.52      106.22      4.87 o
   2   1  22      272.22      280.24      7.02 o
   3   1  22       27.20       26.20      2.36 o
   4   1  22       17.79       23.67      2.34 o
   5   1  22        5.19        8.28      2.15 o
   6   1  22       30.86       26.97      2.60 o
   0   2  22      251.81      247.10      5.77 o
   1   2  22       51.98       62.87      3.50 o
   2   2  22      462.14      430.30      3.97 o
   3   2  22       52.72       46.42      2.03 o
   4   2  22        2.33        2.48      1.89 o
   5   2  22       18.15       18.98      2.38 o
   6   2  22       24.30       24.96      2.24 o
   0   3  22        1.81        7.78      3.12 o
   1   3  22       21.58       23.92      2.36 o
   2   3  22      158.31      167.40      2.73 o
   3   3  22       16.55       14.66      1.95 o
   4   3  22        3.59        3.05      2.30 o
   5   3  22       31.81       37.40      2.11 o
   6   3  22       21.77       21.64      2.70 o
   0   4  22        0.00       -3.10      4.56 o
   1   4  22      117.32      118.55      2.21 o
   2   4  22       63.77       65.69      2.46 o
   3   4  22       65.92       58.96      2.05 o
   4   4  22        1.31        2.37      1.78 o
   5   4  22       11.57       10.08      2.07 o
   0   5  22       16.24       11.46      3.24 o
   1   5  22       51.51       48.41      2.41 o
   2   5  22        0.85        0.25      2.31 o
   3   5  22        5.24       11.41      2.12 o
   4   5  22       20.03       16.87      1.89 o
   5   5  22       33.92       33.35      2.17 o
   0   6  22       28.52       29.16      2.39 o
   1   6  22       17.04       16.60      2.30 o
   2   6  22       59.29       61.38      2.82 o
   3   6  22       53.66       47.12      2.33 o
   4   6  22        0.51        1.55      2.23 o
   5   6  22       18.77       16.91      2.12 o
   0   7  22       17.26       21.09      3.88 o
   1   7  22       48.73       48.10      2.04 o
   2   7  22       53.57       52.98      2.54 o
   3   7  22        1.69        5.76      2.79 o
   4   7  22       16.85       13.46      2.23 o
   0   8  22        0.91        5.35      3.36 o
   1   8  22        3.05        2.63      1.83 o
   2   8  22        0.83        2.49      1.84 o
   3   8  22        8.30        5.44      2.08 o
   0   9  22        8.62        5.59      2.84 o
   1   9  22        5.03        6.72      2.22 o
   2   9  22       23.28       18.66      2.65 o
   1   0  23      285.55      295.38      4.58 o
   2   0  23        0.17        0.13      3.10 o
   3   0  23       69.83       75.91      3.49 o
   4   0  23       37.30       35.98      2.89 o
   5   0  23      101.00      104.38      4.37 o
   6   0  23       11.04       14.84      3.17 o
   0   1  23        6.78        6.80      4.64 o
   1   1  23       29.97       27.12      4.07 o
   2   1  23        1.87        3.76      2.62 o
   3   1  23        2.59        3.34      2.73 o
   4   1  23        6.61        8.44      2.05 o
   5   1  23       59.48       59.30      2.59 o
   6   1  23       34.29       32.42      2.28 o
   0   2  23       32.77       34.78      3.51 o
   1   2  23      227.18      221.34      8.56 o
   2   2  23      112.88      107.31      3.07 o
   3   2  23       19.36       16.48      2.10 o
   4   2  23       40.91       38.98      2.46 o
   5   2  23       11.54       12.01      2.49 o
   0   3  23       22.81       20.87      3.28 o
   1   3  23       41.11       39.49      2.79 o
   2   3  23       20.42       17.54      1.81 o
   3   3  23       24.44       25.84      2.41 o
   4   3  23       27.78       28.16      1.91 o
   5   3  23        6.82        8.44      2.53 o
   0   4  23        2.98        7.36      4.73 o
   1   4  23      100.66       99.96      2.17 o
   2   4  23        9.30        8.15      2.32 o
   3   4  23       56.27       64.89      2.74 o
   4   4  23       14.12       13.77      2.19 o
   5   4  23       38.25       40.96      2.28 o
   0   5  23       18.21       16.98      3.68 o
   1   5  23       19.60       21.41      2.19 o
   2   5  23       17.72       14.93      2.37 o
   3   5  23       14.12       16.88      1.86 o
   4   5  23        4.28        7.92      2.01 o
   5   5  23        1.34        0.66      2.08 o
   0   6  23       67.67       64.27      8.23 o
   1   6  23       55.11       62.04      2.50 o
   2   6  23       32.60       30.44      2.44 o
   3   6  23        9.51       11.09      1.98 o
   4   6  23       35.69       35.81      2.18 o
   0   7  23       35.81       40.12      2.87 o
   1   7  23       18.80       21.67      1.98 o
   2   7  23        2.83        4.57      2.35 o
   3   7  23        4.39        6.32      2.27 o
   4   7  23        5.78        5.11      2.25 o
   0   8  23        5.59        9.66      2.99 o
   1   8  23       22.40       27.52      2.59 o
   2   8  23        0.27        4.63      2.26 o
   3   8  23       17.16       20.72      2.17 o
   0   9  23        0.80        2.28      3.04 o
   1   9  23        4.48        5.82      2.32 o
   1   0  24       68.68       63.08      4.69 o
   2   0  24       94.52       92.17      4.87 o
   3   0  24       41.33       47.16      5.90 o
   4   0  24       11.67       15.34      2.82 o
   5   0  24        0.01        1.91      3.56 o
   0   1  24       13.73       10.37      3.26 o
   1   1  24      153.27      149.69      3.20 o
   2   1  24        5.41        1.37      2.60 o
   3   1  24        7.82        7.56      2.23 o
   4   1  24       32.53       36.68      2.23 o
   5   1  24        4.73        3.31      2.07 o
   0   2  24       91.97       76.59      4.87 o
   1   2  24      257.32      269.32      3.61 o
   2   2  24      137.80      134.23      3.59 o
   3   2  24       15.80       18.70      3.69 o
   4   2  24       10.33       10.72      2.15 o
   5   2  24       42.43       48.38      2.26 o
   0   3  24        0.15        6.50      4.68 o
   1   3  24       46.24       42.11      2.81 o
   2   3  24       56.20       47.30      1.89 o
   3   3  24       37.59       37.30      2.24 o
   4   3  24       28.99       28.85      2.08 o
   5   3  24       26.04       27.30      2.63 o
   0   4  24       52.55       57.53      5.00 o
   1   4  24       10.09       10.70      2.34 o
   2   4  24       61.39       67.50      3.42 o
   3   4  24       28.64       31.54      3.33 o
   4   4  24        6.80        7.67      1.86 o
   5   4  24       26.83       25.58      2.42 o
   0   5  24      135.41      144.35      4.25 o
   1   5  24       12.74       17.02      2.09 o
   2   5  24       16.65       16.98      2.21 o
   3   5  24        3.81        4.34      2.45 o
   4   5  24        1.89        5.26      1.93 o
   0   6  24        2.34       -0.18      2.80 o
   1   6  24       11.41        7.42      2.41 o
   2   6  24        5.33        9.05      2.40 o
   3   6  24        1.04        7.57      2.53 o
   4   6  24       12.33       10.34      2.19 o
   0   7  24       46.77       46.07      2.68 o
   1   7  24       26.60       23.67      2.06 o
   2   7  24       18.69       18.74      2.57 o
   3   7  24        0.12        2.74      2.99 o
   0   8  24        0.01       -1.44      3.59 o
   1   8  24       20.06       20.96      2.40 o
   2   8  24        0.09        2.28      2.05 o
   1   0  25       49.63       55.15      4.75 o
   2   0  25        2.50        4.83      3.33 o
   3   0  25        4.00        1.29      3.29 o
   4   0  25        9.74       12.58      3.50 o
   5   0  25       12.77       13.10      4.79 o
   0   1  25       12.59        8.76      3.26 o
   1   1  25       13.62       14.04      2.79 o
   2   1  25        3.98        8.64      3.33 o
   3   1  25       46.53       47.20      2.97 o
   4   1  25        2.78        2.29      2.43 o
   5   1  25        4.13        7.26      2.13 o
   0   2  25        7.81        8.43      4.68 o
   1   2  25      106.22      116.87      3.16 o
   2   2  25       14.42       15.79      3.43 o
   3   2  25        9.49        7.22      2.13 o
   4   2  25       34.07       37.63      2.12 o
   5   2  25        2.84        5.91      2.36 o
   0   3  25       86.70       89.18      3.64 o
   1   3  25       18.67       16.13      3.49 o
   2   3  25       18.50       20.82      2.17 o
   3   3  25        2.64        6.70      2.43 o
   4   3  25       16.73       19.67      2.51 o
   0   4  25      100.76       99.90      3.99 o
   1   4  25       26.33       24.65      2.21 o
   2   4  25       23.22       25.77      2.47 o
   3   4  25       17.47       16.83      2.22 o
   4   4  25        8.88        8.55      1.82 o
   0   5  25       17.71       23.97      3.60 o
   1   5  25       16.91       14.73      2.79 o
   2   5  25        3.08        5.05      2.42 o
   3   5  25        8.64       12.68      2.11 o
   4   5  25        0.04        2.43      2.20 o
   0   6  25      114.05      128.19      3.26 o
   1   6  25       11.31       15.41      2.89 o
   2   6  25       32.06       31.63      3.44 o
   3   6  25       38.52       32.47      2.21 o
   0   7  25       23.51       20.24      2.98 o
   1   7  25       47.62       45.26      2.34 o
   2   7  25       26.61       29.02      2.58 o
   0   8  25        1.46       -0.09      3.86 o
   1   8  25        5.73        5.14      2.39 o
   0   0  26        5.05       12.57      4.77 o
   1   0  26        0.16        2.76      3.12 o
   2   0  26       80.02       95.32      5.00 o
   3   0  26        0.72        0.05      3.40 o
   4   0  26       73.54       78.70      3.79 o
   0   1  26        0.49       -1.86      4.87 o
   1   1  26       69.91       64.26      2.60 o
   2   1  26       12.26       13.04      2.80 o
   3   1  26        0.72        2.51      2.41 o
   4   1  26       10.62       11.31      2.53 o
   0   2  26        0.06        3.89      3.28 o
   1   2  26       24.52       24.16      3.51 o
   2   2  26        5.48        4.69      2.14 o
   3   2  26       17.83       23.96      2.52 o
   4   2  26        8.90        8.02      2.07 o
   0   3  26       22.31       17.82      4.91 o
   1   3  26       82.26       84.64      4.56 o
   2   3  26        0.56        2.58      2.14 o
   3   3  26       13.82       16.90      2.66 o
   4   3  26       14.78       10.98      2.28 o
   0   4  26       14.11       12.15      3.43 o
   1   4  26       38.89       37.50      2.80 o
   2   4  26       51.27       50.54      2.47 o
   3   4  26        7.15        5.68      2.10 o
   4   4  26       11.27       14.46      2.20 o
   0   5  26        0.04        4.14      3.58 o
   1   5  26       23.96       25.98      2.44 o
   2   5  26        6.00        5.81      2.87 o
   3   5  26        2.42        5.62      2.15 o
   0   6  26       88.83       86.11      7.75 o
   1   6  26       26.83       30.38      3.77 o
   2   6  26        1.94        3.89      2.57 o
   0   7  26       36.84       40.32      3.08 o
   1   7  26       22.61       24.90      2.31 o
   1   0  27       49.72       53.43      5.06 o
   2   0  27        0.16       -2.38      3.20 o
   3   0  27       12.12       16.16      2.76 o
   4   0  27       15.29       14.58      3.66 o
   0   1  27        2.52        5.83      4.89 o
   1   1  27        1.23        3.32      2.17 o
   2   1  27       15.76       18.10      2.91 o
   3   1  27        9.38       12.92      2.90 o
   4   1  27       38.92       39.10      2.41 o
   0   2  27        2.42       -1.80      4.98 o
   1   2  27       40.06       43.76      2.52 o
   2   2  27        1.50        1.81      1.99 o
   3   2  27       12.11       16.02      2.08 o
   4   2  27       11.24       11.90      2.39 o
   0   3  27       65.56       61.42      5.02 o
   1   3  27        2.87       -1.80      2.47 o
   2   3  27       17.14       15.67      2.52 o
   3   3  27       12.11       15.53      2.58 o
   0   4  27        0.01        4.23      5.10 o
   1   4  27       33.01       35.19      2.93 o
   2   4  27        0.94        2.71      2.28 o
   3   4  27        9.49       11.11      2.12 o
   0   5  27       12.80        9.93      5.14 o
   1   5  27       30.77       32.11      3.15 o
   2   5  27       26.01       26.32      2.99 o
   0   6  27        3.49       10.08      2.94 o
   1   6  27       23.47       25.63      3.03 o
   2   6  27        3.36        3.94      2.40 o
   0   0  28        0.66        1.00      4.91 o
   1   0  28       18.29       24.36      5.02 o
   2   0  28       26.70       32.73      5.12 o
   3   0  28        0.64        0.53      2.51 o
   0   1  28       32.58       28.15      3.70 o
   1   1  28       65.24       64.07      2.23 o
   2   1  28        5.24        5.52      2.83 o
   3   1  28        5.76        9.61      1.91 o
   0   2  28       10.74       10.75      3.49 o
   1   2  28       38.24       35.04      2.31 o
   2   2  28       27.71       26.22      2.54 o
   3   2  28       48.89       48.51      2.77 o
   0   3  28        8.69        3.64      4.83 o
   1   3  28       17.43       17.20      3.56 o
   2   3  28        5.89        4.79      1.96 o
   3   3  28        2.07        3.65      2.39 o
   0   4  28       14.10       17.73      5.17 o
   1   4  28        9.31        9.52      2.47 o
   2   4  28       33.87       34.06      2.40 o
   0   5  28      177.27      185.29      6.04 o
   1   5  28        2.69        3.83      2.59 o
   2   5  28       12.44        8.59      2.40 o
   1   0  29       63.69       51.85      3.87 o
   2   0  29        0.02        1.13      3.47 o
   3   0  29       13.36       17.40      3.70 o
   0   1  29       16.77       16.36      2.67 o
   1   1  29       34.99       38.32      4.05 o
   2   1  29       13.23       11.96      2.93 o
   3   1  29       25.32       28.71      2.65 o
   0   2  29       22.33       28.17      5.35 o
   1   2  29        8.19        6.87      2.12 o
   2   2  29       24.62       28.40      3.09 o
   0   3  29        4.13        3.09      3.81 o
   1   3  29        9.94        9.51      3.00 o
   2   3  29       10.53       13.45      2.19 o
   0   4  29       35.01       34.13      5.48 o
   1   4  29       30.92       31.18      2.78 o
   0   0  30      158.12      179.31      5.83 o
   1   0  30        0.07        1.01      3.01 o
   2   0  30        0.00       -0.17      5.12 o
   0   1  30        7.13        4.45      3.04 o
   1   1  30       25.54       24.45      2.19 o
   2   1  30        2.32        4.57      2.32 o
   0   2  30       74.27       88.57      5.48 o
   1   2  30        2.54        1.97      2.59 o
   0   3  30       82.27       92.02      5.73 o
   1   3  30       15.45       16.85      2.73 o
 
